# Supplementary material for: Diaqua­(5,10,15,20-tetra­phenyl­porphyrinato-κ4 N)magnesium–18-crown-6 (1/1)
Source: Acta Crystallogr Sect E Struct Rep Online. 2013 Jan 19;69(Pt 2):m114–5. doi: 10.1107/S1600536813001219 (PMC3569206; doi:10.1107/S1600536813001219)
Supplement: Supplementary file 1 [file e-69-0m114-sup1.cif]

##############################################################################
#                                                                            #
# This CIF contains the data in a paper accepted for publication in          #
# Acta Crystallographica Section E. It conforms to the requirements of       #
# Notes for Authors for Acta Crystallographica Section E, and has been       #
# peer reviewed under the auspices of the IUCr Commission on Journals.       #
#                                                                            #
# Full details of the Crystallographic Information File format               #
# are given in the paper "The Crystallographic Information File (CIF):       #
# a New Standard Archive File for Crystallography" by S. R. Hall, F. H.      #
# Allen and I. D. Brown [Acta Cryst. (1991), A47, 655-685].                  #
#                                                                            #
# The current version of the core CIF dictionary is obtainable from          #
# ftp://ftp.iucr.org/pub/cif_core.dic.                                       #
#                                                                            #
# Software is freely available for graphical display of the structure(s)     #
# in this CIF. For information consult the CIF software page                 #
# http://www.iucr.org/resources/cif/software.                                #
#                                                                            #
# This file may be used for bona fide research purposes within the           #
# scientific community so long as proper attribution is given to the journal # 
# article from which it was obtained.                                        #
#                                                                            #
##############################################################################
data_I
_audit_creation_method     SHELXL-97
_chemical_name_systematic
;
Diaqua(5,10,15,20-tetraphenylporphyrinato-\k^4^<i>N</i>)magnesium--
1,4,7,10,13,16-hexaoxacyclooctadecane (1/1)
;
_chemical_name_common
;
Diaqua(5,10,15,20-tetraphenylporphyrinato-\k^4^<i>N</i>)magnesium--
18-crown-6 (1/1)
;
_chemical_formula_moiety     'C44 H32 Mg N4 O2, C12 H24 O6'
_chemical_formula_sum     'C56 H56 Mg N4 O8'
_chemical_formula_iupac     '[Mg (C44 H28 N4) (H2 O)2], C12 H24 O6'
_chemical_formula_weight     937.36
_chemical_melting_point     ?
_symmetry_cell_setting     triclinic
_symmetry_space_group_name_H-M     'P -1'
_symmetry_space_group_name_Hall     '-P 1'
loop_
    _symmetry_equiv_pos_as_xyz
    'x, y, z'
    '-x, -y, -z'
_cell_length_a     8.1440(3)
_cell_length_b     12.3080(4)
_cell_length_c     12.4170(4)
_cell_angle_alpha     86.894(3)
_cell_angle_beta     75.163(3)
_cell_angle_gamma     79.529(3)
_cell_volume     1183.06(7)
_cell_formula_units_Z     1
_cell_measurement_reflns_used     14229
_cell_measurement_theta_min     2.8575
_cell_measurement_theta_max     28.3663
_cell_measurement_temperature     180(2)
_exptl_crystal_description     'prism'
_exptl_crystal_colour     'purple'
_exptl_crystal_size_max     0.56
_exptl_crystal_size_mid     0.51
_exptl_crystal_size_min     0.19
_exptl_crystal_density_diffrn     1.316
_exptl_crystal_density_meas     ?
_exptl_crystal_density_method     'not measured'
_exptl_crystal_F_000     496
_exptl_absorpt_coefficient_mu     0.100
_exptl_absorpt_correction_type     multi-scan
_exptl_absorpt_process_details     '(CrysAlis RED; Oxford Diffraction, 2009)'
_exptl_absorpt_correction_T_min     0.9462
_exptl_absorpt_correction_T_max     0.9813
_exptl_special_details     ?
_diffrn_ambient_temperature     180(2)
_diffrn_radiation_type     MoK\a
_diffrn_radiation_wavelength     0.71073
_diffrn_radiation_source     'fine-focus sealed tube'
_diffrn_radiation_monochromator     graphite
_diffrn_measurement_device_type     'Oxford Diffraction Xcalibur (Sapphire1)'
_diffrn_measurement_method     '\w scans'
_diffrn_detector_area_resol_mean     8.2632
_diffrn_reflns_number     23613
_diffrn_reflns_av_R_equivalents     0.0312
_diffrn_reflns_av_sigmaI/netI     0.0205
_diffrn_reflns_theta_min     2.86
_diffrn_reflns_theta_max     26.02
_diffrn_reflns_theta_full     26.02
_diffrn_measured_fraction_theta_max     0.998
_diffrn_measured_fraction_theta_full     0.998
_diffrn_reflns_limit_h_min     -10
_diffrn_reflns_limit_h_max     10
_diffrn_reflns_limit_k_min     -15
_diffrn_reflns_limit_k_max     15
_diffrn_reflns_limit_l_min     -15
_diffrn_reflns_limit_l_max     15
_diffrn_standards_number     ?
_diffrn_standards_interval_count     ?
_diffrn_standards_interval_time     ?
_diffrn_standards_decay_%     ?
_refine_special_details
;
Refinement of <i>F</i>^2^ against ALL reflections. The weighted <i>R</i>-factor
<i>wR</i> and goodness of fit <i>S</i> are based on <i>F</i>^2^, conventional
<i>R</i>-factors <i>R</i> are based on <i>F</i>, with <i>F</i> set to zero for
negative <i>F</i>^2^. The threshold expression of <i>F</i>^2^ >
\s(<i>F</i>^2^) is used only for calculating <i>R</i>-factors(gt) <i>etc</i>.
and is not relevant to the choice of reflections for refinement.
<i>R</i>-factors based on <i>F</i>^2^ are statistically about twice as large
as those based on <i>F</i>, and <i>R</i>- factors based on ALL data will be
even larger.
;
_reflns_number_total     4650
_reflns_number_gt     4013
_reflns_threshold_expression     I>2sigma(I)
_refine_ls_structure_factor_coef     Fsqd
_refine_ls_matrix_type     full
_refine_ls_R_factor_all     0.0518
_refine_ls_R_factor_gt     0.0444
_refine_ls_wR_factor_gt     0.1131
_refine_ls_wR_factor_ref     0.1184
_refine_ls_goodness_of_fit_ref     1.037
_refine_ls_restrained_S_all     1.042
_refine_ls_number_reflns     4650
_refine_ls_number_parameters     400
_refine_ls_number_restraints     119
_refine_ls_hydrogen_treatment     mixed
_refine_ls_weighting_scheme     calc
_refine_ls_weighting_details
         'calc w=1/[\s^2^(Fo^2^)+(0.0568P)^2^+0.6503P] where P=(Fo^2^+2Fc^2^)/3'
_atom_sites_solution_hydrogens     geom
_atom_sites_solution_primary     direct
_atom_sites_solution_secondary     difmap
_refine_ls_shift/su_max     0.000
_refine_ls_shift/su_mean     0.000
_refine_diff_density_max     0.461
_refine_diff_density_min     -0.280
_refine_ls_extinction_coef     ?
loop_
    _atom_type_symbol
    _atom_type_description
    _atom_type_scat_dispersion_real
    _atom_type_scat_dispersion_imag
    _atom_type_scat_source
    'C' 'C' 0.0033 0.0016
                         'International Tables Vol C Tables 4.2.6.8 and 6.1.1.4'
    'H' 'H' 0.0000 0.0000
                         'International Tables Vol C Tables 4.2.6.8 and 6.1.1.4'
    'N' 'N' 0.0061 0.0033
                         'International Tables Vol C Tables 4.2.6.8 and 6.1.1.4'
    'O' 'O' 0.0106 0.0060
                         'International Tables Vol C Tables 4.2.6.8 and 6.1.1.4'
    'Mg' 'Mg' 0.0486 0.0363
                         'International Tables Vol C Tables 4.2.6.8 and 6.1.1.4'
_computing_data_collection     'CrysAlis CCD (Oxford Diffraction, 2009)'
_computing_cell_refinement     'CrysAlis RED (Oxford Diffraction, 2009)'
_computing_data_reduction     'CrysAlis RED (Oxford Diffraction, 2009)'
_computing_structure_solution     'SIR2004 (Burla <i>et al.</i>, 2005)'
_computing_structure_refinement     'SHELXL97 (Sheldrick, 2008)'
_computing_molecular_graphics
   'ORTEPIII (Burnett & Johnson, 1996) and ORTEP-3 for Windows (Farrugia, 2012)'
_computing_publication_material     'SHELXL97 (Sheldrick, 2008)'
loop_
    _atom_site_type_symbol
    _atom_site_label
    _atom_site_fract_x
    _atom_site_fract_y
    _atom_site_fract_z
    _atom_site_U_iso_or_equiv
    _atom_site_adp_type
    _atom_site_calc_flag
    _atom_site_refinement_flags
    _atom_site_occupancy
    _atom_site_symmetry_multiplicity
    _atom_site_disorder_assembly
    _atom_site_disorder_group
    Mg Mg1 0.0000 0.0000 0.5000 0.01893(17) Uani d S 1 2 . .
    O O1 0.27384(14) -0.00267(10) 0.49625(10) 0.0273(3) Uani d D 1 1 . .
    H H1O1 0.323(3) -0.0256(18) 0.5592(13) 0.050 Uiso d D 1 1 . .
    H H2O1 0.360(2) -0.0260(18) 0.4278(12) 0.050 Uiso d D 1 1 . .
    N N1 -0.05837(16) -0.03608(10) 0.66901(10) 0.0189(3) Uani d . 1 1 . .
    N N2 -0.06769(16) 0.16696(10) 0.53555(10) 0.0185(3) Uani d . 1 1 . .
    C C1 -0.04664(19) -0.13929(12) 0.71606(12) 0.0197(3) Uani d . 1 1 . .
    C C2 -0.1086(2) -0.12941(13) 0.83554(13) 0.0253(3) Uani d . 1 1 . .
    H H2 -0.1120 -0.1871 0.8872 0.030 Uiso calc R 1 1 . .
    C C3 -0.1607(2) -0.02077(13) 0.85834(13) 0.0256(3) Uani d . 1 1 . .
    H H3 -0.2093 0.0103 0.9284 0.031 Uiso calc R 1 1 . .
    C C4 -0.12687(19) 0.03831(12) 0.75337(12) 0.0203(3) Uani d . 1 1 . .
    C C5 -0.15851(19) 0.15423(12) 0.74036(12) 0.0202(3) Uani d . 1 1 . .
    C C6 -0.12549(19) 0.21291(12) 0.63867(12) 0.0198(3) Uani d . 1 1 . .
    C C7 -0.1471(2) 0.33201(13) 0.62737(13) 0.0239(3) Uani d . 1 1 . .
    H H7 -0.1822 0.3827 0.6851 0.029 Uiso calc R 1 1 . .
    C C8 -0.1069(2) 0.35562(12) 0.51726(13) 0.0234(3) Uani d . 1 1 . .
    H H8 -0.1091 0.4256 0.4848 0.028 Uiso calc R 1 1 . .
    C C9 -0.05984(19) 0.25119(12) 0.45940(12) 0.0193(3) Uani d . 1 1 . .
    C C10 0.01238(19) -0.23950(12) 0.65711(12) 0.0198(3) Uani d . 1 1 . .
    C C11 0.0337(2) -0.34328(12) 0.72424(12) 0.0215(3) Uani d . 1 1 . .
    C C12 0.1988(2) -0.40022(13) 0.71999(14) 0.0277(4) Uani d . 1 1 . .
    H H12 0.2936 -0.3734 0.6755 0.033 Uiso calc R 1 1 . .
    C C13 0.2240(3) -0.49656(14) 0.78129(15) 0.0346(4) Uani d . 1 1 . .
    H H13 0.3353 -0.5339 0.7777 0.042 Uiso calc R 1 1 . .
    C C14 0.0846(3) -0.53712(14) 0.84755(15) 0.0355(4) Uani d . 1 1 . .
    H H14 0.1015 -0.6014 0.8892 0.043 Uiso calc R 1 1 . .
    C C15 -0.0798(3) -0.48205(15) 0.85186(15) 0.0373(4) Uani d . 1 1 . .
    H H15 -0.1743 -0.5097 0.8958 0.045 Uiso calc R 1 1 . .
    C C16 -0.1050(2) -0.38552(14) 0.79099(14) 0.0311(4) Uani d . 1 1 . .
    H H16 -0.2166 -0.3485 0.7950 0.037 Uiso calc R 1 1 . .
    C C17 -0.2409(2) 0.22080(12) 0.84322(12) 0.0214(3) Uani d . 1 1 . .
    C C18 -0.1582(2) 0.22428(13) 0.92774(13) 0.0262(3) Uani d . 1 1 . .
    H H18 -0.0482 0.1834 0.9210 0.031 Uiso calc R 1 1 . .
    C C19 -0.2371(2) 0.28757(14) 1.02156(13) 0.0295(4) Uani d . 1 1 . .
    H H19 -0.1797 0.2894 1.0771 0.035 Uiso calc R 1 1 . .
    C C20 -0.4005(2) 0.34789(14) 1.03309(13) 0.0296(4) Uani d . 1 1 . .
    H H20 -0.4535 0.3906 1.0961 0.036 Uiso calc R 1 1 . .
    C C21 -0.4850(2) 0.34448(14) 0.95063(14) 0.0319(4) Uani d . 1 1 . .
    H H21 -0.5958 0.3844 0.9585 0.038 Uiso calc R 1 1 . .
    C C22 -0.4054(2) 0.28192(14) 0.85624(14) 0.0275(4) Uani d . 1 1 . .
    H H22 -0.4631 0.2808 0.8007 0.033 Uiso calc R 1 1 . .
    C C23A 0.5253(4) -0.1823(3) 0.7059(2) 0.0620(12) Uani d PD 0.80 1 A 1
    H H23A 0.6378 -0.1605 0.6826 0.074 Uiso calc PR 0.80 1 A 1
    H H23B 0.5341 -0.2468 0.7539 0.074 Uiso calc PR 0.80 1 A 1
    O O4A 0.4741(2) -0.20837(18) 0.61214(18) 0.0495(5) Uani d PD 0.80 1 . 1
    C C24A 0.3972(4) -0.0906(3) 0.7682(2) 0.0682(10) Uani d PD 0.80 1 A 1
    H H24A 0.2828 -0.1097 0.7866 0.082 Uiso calc PR 0.80 1 A 1
    H H24B 0.4258 -0.0775 0.8370 0.082 Uiso calc PR 0.80 1 A 1
    O O2A 0.4010(3) 0.0049(2) 0.70026(15) 0.0583(5) Uani d PD 0.80 1 A 1
    C C25A 0.3047(6) 0.1004(4) 0.7585(5) 0.0708(16) Uani d PD 0.80 1 A 1
    H H25A 0.3639 0.1206 0.8110 0.085 Uiso calc PR 0.80 1 A 1
    H H25B 0.1925 0.0859 0.8001 0.085 Uiso calc PR 0.80 1 A 1
    C C26A 0.2830(3) 0.1925(3) 0.6784(3) 0.0665(10) Uani d PD 0.80 1 A 1
    H H26A 0.2331 0.1705 0.6218 0.080 Uiso calc PR 0.80 1 A 1
    H H26B 0.2067 0.2563 0.7168 0.080 Uiso calc PR 0.80 1 A 1
    C C27A 0.4410(6) 0.3090(3) 0.5543(3) 0.0657(11) Uani d PD 0.80 1 A 1
    H H27A 0.5529 0.3318 0.5349 0.079 Uiso calc PR 0.80 1 A 1
    H H27B 0.3573 0.3703 0.5919 0.079 Uiso calc PR 0.80 1 A 1
    C C28A 0.3963(4) 0.2866(3) 0.4501(2) 0.0658(9) Uani d PD 0.80 1 . 1
    H H28A 0.2878 0.2595 0.4680 0.079 Uiso calc PR 0.80 1 . 1
    H H28B 0.3831 0.3543 0.4071 0.079 Uiso calc PR 0.80 1 . 1
    O O3A 0.4463(2) 0.2189(2) 0.62918(17) 0.0605(6) Uani d PD 0.80 1 A 1
    C C23B 0.485(2) -0.1672(8) 0.7359(12) 0.0502(12) Uani d PDU 0.20 1 B 2
    H H23C 0.3729 -0.1875 0.7676 0.060 Uiso calc PR 0.20 1 B 2
    H H23D 0.5497 -0.1783 0.7925 0.060 Uiso calc PR 0.20 1 B 2
    C C24B 0.3936(16) 0.0228(9) 0.7901(8) 0.0497(11) Uani d PDU 0.20 1 B 2
    H H24C 0.4858 0.0447 0.8157 0.060 Uiso calc PR 0.20 1 B 2
    H H24D 0.3206 -0.0108 0.8523 0.060 Uiso calc PR 0.20 1 B 2
    C C25B 0.290(2) 0.1223(19) 0.750(2) 0.0485(11) Uani d PDU 0.20 1 B 2
    H H25C 0.2036 0.1007 0.7179 0.058 Uiso calc PR 0.20 1 B 2
    H H25D 0.2324 0.1728 0.8103 0.058 Uiso calc PR 0.20 1 B 2
    C C26B 0.3267(13) 0.2581(8) 0.6048(9) 0.0466(11) Uani d PDU 0.20 1 B 2
    H H26C 0.2533 0.3143 0.6558 0.056 Uiso calc PR 0.20 1 B 2
    H H26D 0.2538 0.2265 0.5689 0.056 Uiso calc PR 0.20 1 B 2
    C C27B 0.453(2) 0.3115(11) 0.5178(11) 0.0464(12) Uani d PDU 0.20 1 B 2
    H H27C 0.3923 0.3764 0.4874 0.056 Uiso calc PR 0.20 1 B 2
    H H27D 0.5364 0.3346 0.5508 0.056 Uiso calc PR 0.20 1 B 2
    C C28B 0.5792(17) -0.2380(10) 0.6372(11) 0.0500(13) Uani d PDU 0.20 1 . 2
    H H28C 0.6817 -0.2096 0.5971 0.060 Uiso calc PR 0.20 1 . 2
    H H28D 0.6139 -0.3131 0.6611 0.060 Uiso calc PR 0.20 1 . 2
    O O2B 0.4649(11) -0.0550(7) 0.7021(7) 0.0507(11) Uani d PDU 0.20 1 B 2
    O O3B 0.4086(12) 0.1731(7) 0.6670(7) 0.0473(10) Uani d PDU 0.20 1 B 2
    O O4B 0.5366(12) 0.2356(7) 0.4328(7) 0.0463(12) Uani d PDU 0.20 1 . 2
loop_
    _atom_site_aniso_label
    _atom_site_aniso_U_11
    _atom_site_aniso_U_22
    _atom_site_aniso_U_33
    _atom_site_aniso_U_12
    _atom_site_aniso_U_13
    _atom_site_aniso_U_23
    Mg1 0.0259(4) 0.0142(3) 0.0152(3) -0.0009(3) -0.0041(3) -0.0010(3)
    O1 0.0240(6) 0.0324(6) 0.0247(6) -0.0030(5) -0.0060(5) -0.0011(5)
    N1 0.0217(6) 0.0157(6) 0.0181(6) 0.0000(5) -0.0050(5) -0.0011(5)
    N2 0.0218(6) 0.0166(6) 0.0162(6) -0.0011(5) -0.0047(5) -0.0009(5)
    C1 0.0203(7) 0.0195(7) 0.0189(7) -0.0011(6) -0.0060(6) 0.0010(6)
    C2 0.0327(9) 0.0228(8) 0.0183(8) -0.0021(6) -0.0050(6) 0.0026(6)
    C3 0.0340(9) 0.0235(8) 0.0163(7) -0.0016(7) -0.0030(6) -0.0012(6)
    C4 0.0222(7) 0.0205(7) 0.0171(7) -0.0005(6) -0.0045(6) -0.0022(6)
    C5 0.0221(7) 0.0193(7) 0.0185(7) -0.0002(6) -0.0057(6) -0.0034(6)
    C6 0.0212(7) 0.0184(7) 0.0195(7) -0.0007(6) -0.0061(6) -0.0030(6)
    C7 0.0309(8) 0.0180(7) 0.0224(8) -0.0007(6) -0.0075(6) -0.0043(6)
    C8 0.0315(8) 0.0154(7) 0.0237(8) -0.0029(6) -0.0084(6) -0.0010(6)
    C9 0.0202(7) 0.0169(7) 0.0206(7) -0.0015(5) -0.0061(6) -0.0003(6)
    C10 0.0201(7) 0.0182(7) 0.0208(7) -0.0020(6) -0.0058(6) 0.0015(6)
    C11 0.0315(8) 0.0163(7) 0.0170(7) -0.0025(6) -0.0074(6) -0.0017(6)
    C12 0.0316(9) 0.0249(8) 0.0265(8) -0.0020(7) -0.0092(7) 0.0017(7)
    C13 0.0434(10) 0.0252(9) 0.0355(10) 0.0053(7) -0.0183(8) 0.0001(7)
    C14 0.0617(12) 0.0185(8) 0.0255(9) -0.0017(8) -0.0139(8) 0.0036(7)
    C15 0.0500(11) 0.0271(9) 0.0297(9) -0.0097(8) -0.0001(8) 0.0056(7)
    C16 0.0330(9) 0.0263(8) 0.0300(9) -0.0026(7) -0.0030(7) 0.0038(7)
    C17 0.0282(8) 0.0164(7) 0.0178(7) -0.0024(6) -0.0034(6) -0.0006(6)
    C18 0.0286(8) 0.0265(8) 0.0220(8) 0.0001(6) -0.0067(6) -0.0022(6)
    C19 0.0400(10) 0.0301(9) 0.0192(8) -0.0059(7) -0.0085(7) -0.0024(6)
    C20 0.0414(10) 0.0233(8) 0.0187(8) -0.0019(7) 0.0007(7) -0.0047(6)
    C21 0.0314(9) 0.0286(9) 0.0290(9) 0.0063(7) -0.0027(7) -0.0054(7)
    C22 0.0308(9) 0.0269(8) 0.0235(8) 0.0010(7) -0.0083(7) -0.0039(6)
    C23A 0.042(2) 0.091(3) 0.054(3) -0.0160(18) -0.0204(18) 0.040(2)
    O4A 0.0354(10) 0.0570(13) 0.0543(13) -0.0082(9) -0.0101(9) 0.0096(10)
    C24A 0.060(2) 0.115(3) 0.0319(14) -0.032(2) -0.0086(13) 0.0206(17)
    O2A 0.0538(13) 0.0805(16) 0.0346(10) -0.0104(11) -0.0002(9) -0.0045(10)
    C25A 0.047(2) 0.106(5) 0.053(3) -0.029(3) 0.0190(19) -0.045(3)
    C26A 0.0301(15) 0.077(2) 0.089(3) -0.0051(14) -0.0012(15) -0.050(2)
    C27A 0.056(2) 0.068(2) 0.078(3) -0.0151(16) -0.020(2) -0.008(2)
    C28A 0.0435(17) 0.076(2) 0.076(2) -0.0041(15) -0.0145(16) -0.0034(18)
    O3A 0.0388(11) 0.0919(18) 0.0554(13) -0.0145(11) -0.0143(10) -0.0184(13)
    C23B 0.0502(13) 0.0501(13) 0.0497(13) -0.0081(7) -0.0120(7) 0.0002(7)
    C24B 0.0495(12) 0.0499(12) 0.0491(12) -0.0080(7) -0.0117(7) 0.0003(7)
    C25B 0.0482(12) 0.0488(12) 0.0483(12) -0.0084(7) -0.0120(7) -0.0004(7)
    C26B 0.0461(12) 0.0469(12) 0.0472(12) -0.0086(7) -0.0120(7) -0.0007(7)
    C27B 0.0459(13) 0.0468(13) 0.0471(13) -0.0086(7) -0.0125(7) 0.0001(7)
    C28B 0.0501(14) 0.0499(14) 0.0498(14) -0.0082(8) -0.0125(8) -0.0002(8)
    O2B 0.0504(12) 0.0504(12) 0.0499(12) -0.0074(7) -0.0112(7) 0.0010(7)
    O3B 0.0470(12) 0.0478(12) 0.0474(12) -0.0088(7) -0.0117(7) -0.0008(7)
    O4B 0.0457(14) 0.0465(14) 0.0471(14) -0.0084(8) -0.0127(8) 0.0009(8)
_geom_special_details
;
All s.u.'s (except the s.u. in the dihedral angle between two l.s. planes) are
estimated using the full covariance matrix. The cell s.u.'s are taken into
account individually in the estimation of s.u.'s in distances, angles and
torsion angles; correlations between s.u.'s in cell parameters are only used
when they are defined by crystal symmetry. An approximate (isotropic)
treatment of cell s.u.'s is used for estimating s.u.'s involving l.s. planes.
;
loop_
    _geom_bond_atom_site_label_1
    _geom_bond_atom_site_label_2
    _geom_bond_site_symmetry_2
    _geom_bond_distance
    _geom_bond_publ_flag
    Mg1 N2 . 2.0697(12) ?
    Mg1 N2 2_556 2.0697(12) ?
    Mg1 N1 . 2.0717(12) ?
    Mg1 N1 2_556 2.0717(12) ?
    Mg1 O1 . 2.2130(11) ?
    Mg1 O1 2_556 2.2130(11) ?
    O1 H1O1 . 0.972(10) ?
    O1 H2O1 . 0.972(10) ?
    N1 C4 . 1.3659(19) ?
    N1 C1 . 1.3669(18) ?
    N2 C6 . 1.3615(19) ?
    N2 C9 . 1.3638(19) ?
    C1 C10 . 1.411(2) ?
    C1 C2 . 1.444(2) ?
    C2 C3 . 1.350(2) ?
    C2 H2 . 0.9300 ?
    C3 C4 . 1.446(2) ?
    C3 H3 . 0.9300 ?
    C4 C5 . 1.411(2) ?
    C5 C6 . 1.409(2) ?
    C5 C17 . 1.493(2) ?
    C6 C7 . 1.448(2) ?
    C7 C8 . 1.350(2) ?
    C7 H7 . 0.9300 ?
    C8 C9 . 1.447(2) ?
    C8 H8 . 0.9300 ?
    C9 C10 2_556 1.407(2) ?
    C10 C9 2_556 1.407(2) ?
    C10 C11 . 1.495(2) ?
    C11 C16 . 1.386(2) ?
    C11 C12 . 1.388(2) ?
    C12 C13 . 1.386(2) ?
    C12 H12 . 0.9300 ?
    C13 C14 . 1.378(3) ?
    C13 H13 . 0.9300 ?
    C14 C15 . 1.375(3) ?
    C14 H14 . 0.9300 ?
    C15 C16 . 1.385(2) ?
    C15 H15 . 0.9300 ?
    C16 H16 . 0.9300 ?
    C17 C22 . 1.387(2) ?
    C17 C18 . 1.391(2) ?
    C18 C19 . 1.382(2) ?
    C18 H18 . 0.9300 ?
    C19 C20 . 1.377(2) ?
    C19 H19 . 0.9300 ?
    C20 C21 . 1.378(3) ?
    C20 H20 . 0.9300 ?
    C21 C22 . 1.383(2) ?
    C21 H21 . 0.9300 ?
    C22 H22 . 0.9300 ?
    C23A O4A . 1.404(3) ?
    C23A C24A . 1.488(4) ?
    C23A H23A . 0.9700 ?
    C23A H23B . 0.9700 ?
    O4A C28A 2_656 1.389(4) ?
    C24A O2A . 1.410(3) ?
    C24A H24A . 0.9700 ?
    C24A H24B . 0.9700 ?
    O2A C25A . 1.410(5) ?
    C25A C26A . 1.484(3) ?
    C25A H25A . 0.9700 ?
    C25A H25B . 0.9700 ?
    C26A O3A . 1.402(3) ?
    C26A H26A . 0.9700 ?
    C26A H26B . 0.9700 ?
    C27A O3A . 1.409(3) ?
    C27A C28A . 1.483(3) ?
    C27A H27A . 0.9700 ?
    C27A H27B . 0.9700 ?
    C28A O4A 2_656 1.389(4) ?
    C28A H28A . 0.9700 ?
    C28A H28B . 0.9700 ?
    C23B O2B . 1.413(6) ?
    C23B C28B . 1.497(6) ?
    C23B H23C . 0.9700 ?
    C23B H23D . 0.9700 ?
    C24B O2B . 1.427(6) ?
    C24B C25B . 1.497(6) ?
    C24B H24C . 0.9700 ?
    C24B H24D . 0.9700 ?
    C25B O3B . 1.420(6) ?
    C25B H25C . 0.9700 ?
    C25B H25D . 0.9700 ?
    C26B O3B . 1.435(6) ?
    C26B C27B . 1.500(6) ?
    C26B H26C . 0.9700 ?
    C26B H26D . 0.9700 ?
    C27B O4B . 1.400(6) ?
    C27B H27C . 0.9700 ?
    C27B H27D . 0.9700 ?
    C28B O4B 2_656 1.433(15) ?
    C28B H28C . 0.9700 ?
    C28B H28D . 0.9700 ?
    O4B C28B 2_656 1.433(15) ?
loop_
    _geom_angle_atom_site_label_1
    _geom_angle_atom_site_label_2
    _geom_angle_atom_site_label_3
    _geom_angle_site_symmetry_1
    _geom_angle_site_symmetry_3
    _geom_angle
    _geom_angle_publ_flag
    N2 Mg1 N2 . 2_556 180.0 ?
    N2 Mg1 N1 . . 89.79(5) ?
    N2 Mg1 N1 2_556 . 90.21(5) ?
    N2 Mg1 N1 . 2_556 90.21(5) ?
    N2 Mg1 N1 2_556 2_556 89.79(5) ?
    N1 Mg1 N1 . 2_556 180.0 ?
    N2 Mg1 O1 . . 92.86(5) ?
    N2 Mg1 O1 2_556 . 87.14(5) ?
    N1 Mg1 O1 . . 91.48(4) ?
    N1 Mg1 O1 2_556 . 88.52(4) ?
    N2 Mg1 O1 . 2_556 87.14(5) ?
    N2 Mg1 O1 2_556 2_556 92.86(5) ?
    N1 Mg1 O1 . 2_556 88.52(4) ?
    N1 Mg1 O1 2_556 2_556 91.48(4) ?
    O1 Mg1 O1 . 2_556 180.0 ?
    Mg1 O1 H1O1 . . 123.5(14) ?
    Mg1 O1 H2O1 . . 117.8(14) ?
    H1O1 O1 H2O1 . . 108.9(19) ?
    C4 N1 C1 . . 107.47(12) ?
    C4 N1 Mg1 . . 126.28(10) ?
    C1 N1 Mg1 . . 126.10(10) ?
    C6 N2 C9 . . 107.51(12) ?
    C6 N2 Mg1 . . 126.51(10) ?
    C9 N2 Mg1 . . 125.97(10) ?
    N1 C1 C10 . . 125.43(13) ?
    N1 C1 C2 . . 109.09(13) ?
    C10 C1 C2 . . 125.46(14) ?
    C3 C2 C1 . . 107.21(13) ?
    C3 C2 H2 . . 126.4 ?
    C1 C2 H2 . . 126.4 ?
    C2 C3 C4 . . 107.15(14) ?
    C2 C3 H3 . . 126.4 ?
    C4 C3 H3 . . 126.4 ?
    N1 C4 C5 . . 125.54(13) ?
    N1 C4 C3 . . 109.05(13) ?
    C5 C4 C3 . . 125.41(14) ?
    C6 C5 C4 . . 126.02(14) ?
    C6 C5 C17 . . 116.87(13) ?
    C4 C5 C17 . . 117.07(13) ?
    N2 C6 C5 . . 125.61(13) ?
    N2 C6 C7 . . 109.11(13) ?
    C5 C6 C7 . . 125.28(14) ?
    C8 C7 C6 . . 107.17(14) ?
    C8 C7 H7 . . 126.4 ?
    C6 C7 H7 . . 126.4 ?
    C7 C8 C9 . . 106.88(13) ?
    C7 C8 H8 . . 126.6 ?
    C9 C8 H8 . . 126.6 ?
    N2 C9 C10 . 2_556 125.84(13) ?
    N2 C9 C8 . . 109.24(13) ?
    C10 C9 C8 2_556 . 124.92(14) ?
    C9 C10 C1 2_556 . 126.30(14) ?
    C9 C10 C11 2_556 . 116.47(13) ?
    C1 C10 C11 . . 117.18(13) ?
    C16 C11 C12 . . 118.25(14) ?
    C16 C11 C10 . . 122.71(14) ?
    C12 C11 C10 . . 119.04(14) ?
    C13 C12 C11 . . 120.79(16) ?
    C13 C12 H12 . . 119.6 ?
    C11 C12 H12 . . 119.6 ?
    C14 C13 C12 . . 120.16(17) ?
    C14 C13 H13 . . 119.9 ?
    C12 C13 H13 . . 119.9 ?
    C15 C14 C13 . . 119.68(16) ?
    C15 C14 H14 . . 120.2 ?
    C13 C14 H14 . . 120.2 ?
    C14 C15 C16 . . 120.15(17) ?
    C14 C15 H15 . . 119.9 ?
    C16 C15 H15 . . 119.9 ?
    C15 C16 C11 . . 120.96(17) ?
    C15 C16 H16 . . 119.5 ?
    C11 C16 H16 . . 119.5 ?
    C22 C17 C18 . . 118.08(14) ?
    C22 C17 C5 . . 119.67(14) ?
    C18 C17 C5 . . 122.25(14) ?
    C19 C18 C17 . . 120.96(15) ?
    C19 C18 H18 . . 119.5 ?
    C17 C18 H18 . . 119.5 ?
    C20 C19 C18 . . 120.19(16) ?
    C20 C19 H19 . . 119.9 ?
    C18 C19 H19 . . 119.9 ?
    C19 C20 C21 . . 119.59(15) ?
    C19 C20 H20 . . 120.2 ?
    C21 C20 H20 . . 120.2 ?
    C20 C21 C22 . . 120.24(16) ?
    C20 C21 H21 . . 119.9 ?
    C22 C21 H21 . . 119.9 ?
    C21 C22 C17 . . 120.94(15) ?
    C21 C22 H22 . . 119.5 ?
    C17 C22 H22 . . 119.5 ?
    O4A C23A C24A . . 109.8(3) ?
    O4A C23A H23A . . 109.7 ?
    C24A C23A H23A . . 109.7 ?
    O4A C23A H23B . . 109.7 ?
    C24A C23A H23B . . 109.7 ?
    H23A C23A H23B . . 108.2 ?
    C28A O4A C23A 2_656 . 108.6(2) ?
    O2A C24A C23A . . 108.2(2) ?
    O2A C24A H24A . . 110.1 ?
    C23A C24A H24A . . 110.1 ?
    O2A C24A H24B . . 110.1 ?
    C23A C24A H24B . . 110.1 ?
    H24A C24A H24B . . 108.4 ?
    C24A O2A C25A . . 112.3(3) ?
    O2A C25A C26A . . 109.6(4) ?
    O2A C25A H25A . . 109.8 ?
    C26A C25A H25A . . 109.8 ?
    O2A C25A H25B . . 109.8 ?
    C26A C25A H25B . . 109.8 ?
    H25A C25A H25B . . 108.2 ?
    O3A C26A C25A . . 107.9(3) ?
    O3A C26A H26A . . 110.1 ?
    C25A C26A H26A . . 110.1 ?
    O3A C26A H26B . . 110.1 ?
    C25A C26A H26B . . 110.1 ?
    H26A C26A H26B . . 108.4 ?
    O3A C27A C28A . . 114.9(3) ?
    O3A C27A H27A . . 108.5 ?
    C28A C27A H27A . . 108.5 ?
    O3A C27A H27B . . 108.5 ?
    C28A C27A H27B . . 108.5 ?
    H27A C27A H27B . . 107.5 ?
    O4A C28A C27A 2_656 . 109.7(3) ?
    O4A C28A H28A 2_656 . 109.7 ?
    C27A C28A H28A . . 109.7 ?
    O4A C28A H28B 2_656 . 109.7 ?
    C27A C28A H28B . . 109.7 ?
    H28A C28A H28B . . 108.2 ?
    C26A O3A C27A . . 113.0(3) ?
    O2B C23B C28B . . 109.3(10) ?
    O2B C23B H23C . . 109.8 ?
    C28B C23B H23C . . 109.8 ?
    O2B C23B H23D . . 109.8 ?
    C28B C23B H23D . . 109.8 ?
    H23C C23B H23D . . 108.3 ?
    O2B C24B C25B . . 109.7(16) ?
    O2B C24B H24C . . 109.7 ?
    C25B C24B H24C . . 109.7 ?
    O2B C24B H24D . . 109.7 ?
    C25B C24B H24D . . 109.7 ?
    H24C C24B H24D . . 108.2 ?
    O3B C25B C24B . . 106.3(10) ?
    O3B C25B H25C . . 110.5 ?
    C24B C25B H25C . . 110.5 ?
    O3B C25B H25D . . 110.5 ?
    C24B C25B H25D . . 110.5 ?
    H25C C25B H25D . . 108.7 ?
    O3B C26B C27B . . 113.2(12) ?
    O3B C26B H26C . . 108.9 ?
    C27B C26B H26C . . 108.9 ?
    O3B C26B H26D . . 108.9 ?
    C27B C26B H26D . . 108.9 ?
    H26C C26B H26D . . 107.8 ?
    O4B C27B C26B . . 109.0(10) ?
    O4B C27B H27C . . 109.9 ?
    C26B C27B H27C . . 109.9 ?
    O4B C27B H27D . . 109.9 ?
    C26B C27B H27D . . 109.9 ?
    H27C C27B H27D . . 108.3 ?
    O4B C28B C23B 2_656 . 107.2(13) ?
    O4B C28B H28C 2_656 . 110.3 ?
    C23B C28B H28C . . 110.3 ?
    O4B C28B H28D 2_656 . 110.3 ?
    C23B C28B H28D . . 110.3 ?
    H28C C28B H28D . . 108.5 ?
    C23B O2B C24B . . 115.3(10) ?
    C25B O3B C26B . . 113.4(10) ?
    C27B O4B C28B . 2_656 106.0(12) ?
loop_
    _geom_hbond_atom_site_label_D
    _geom_hbond_atom_site_label_H
    _geom_hbond_atom_site_label_A
    _geom_hbond_site_symmetry_A
    _geom_hbond_distance_DH
    _geom_hbond_distance_HA
    _geom_hbond_distance_DA
    _geom_hbond_angle_DHA
    _geom_hbond_publ_flag
    O1 H1O1 O2A 1_555 0.97(2) 2.083(19) 2.984(2) 153.2(18) yes
    O1 H2O1 O2A 2_656 0.972(16) 2.222(16) 3.105(2) 150.4(16) yes
    O1 H1O1 O2B 1_555 0.97(2) 2.33(2)   3.297(10) 170(2) yes
    O1 H2O1 O2B 2_656 0.97(2) 2.190(19) 2.962(8) 135.0(10)
                                                        yes
    C15 H15 Cg4 1_545 0.9300 2.96 3.730(2) 141 yes
    C27A H27A Cg2 1_655 0.9700 2.86 3.671(5) 142 yes
    C26B H26D Cg2 1_555 0.9700 2.89 3.678(11) 139 yes
    C27B H27D Cg2 1_655 0.9700 2.94 3.715(17) 139 yes
_iucr_refine_instructions_details
;
TITL mgtpp1 in P -1
CELL  0.71073   8.1440  12.3080  12.4170   86.894   75.163   79.529
ZERR     1.00   0.0003   0.0004   0.0004    0.003    0.003    0.003
LATT   1
SFAC  C    H    N    O    MG
UNIT  56   56   4    8    1
MERG   2
OMIT     2 -15   3
OMIT    -3 -15   4
OMIT     3  -2   1
OMIT     2   2   9
OMIT     3   4   7
ISOR  0.001 0.002     C23B O2B C24B C25B O3B C26B C27B O4B C28B
SIMU  0.001 0.002 1.5 C23B O2B C24B C25B O3B C26B C27B O4B C28B
DFIX  1.42  0.006   C25A O2A
DFIX  1.42  0.006   O4B C27B   C26B O3B   C25B O3B   C24B O2B   O2B C23B
DFIX  1.50  0.006   C25A C26A   C23A C24A
DFIX  1.50  0.006   C26B C27B   C24B C25B   C23B C28B
DANG  2.40  0.004   C28A O3A
SHEL   7.12  0.81
HTAB  O1 O2A
FMAP   2
PLAN   25
SIZE     0.19   0.51   0.56
ACTA
BOND   $H
L.S.  4
DFIX  1.000 0.010 H1O1  O1
DFIX  1.000 0.010 H2O1  O1
WGHT    0.056800    0.660300
FVAR       5.60296
MOLE    1
MG1   5    0.000000    0.000000    0.500000    10.50000    0.02586    0.01424 =
         0.01519   -0.00102   -0.00406   -0.00094
O1    4    0.273841   -0.002666    0.496252    11.00000    0.02402    0.03244 =
         0.02467   -0.00107   -0.00597   -0.00305
AFIX   2
H1O1  2    0.322772   -0.025618    0.559239    11.00000    0.05000
H2O1  2    0.360032   -0.026035    0.427847    11.00000    0.05000
AFIX   0
N1    3   -0.058366   -0.036078    0.669010    11.00000    0.02170    0.01570 =
         0.01814   -0.00112   -0.00498   -0.00003
N2    3   -0.067695    0.166962    0.535551    11.00000    0.02185    0.01664 =
         0.01624   -0.00094   -0.00466   -0.00110
C1    1   -0.046637   -0.139291    0.716063    11.00000    0.02029    0.01945 =
         0.01888    0.00102   -0.00605   -0.00115
C2    1   -0.108625   -0.129411    0.835538    11.00000    0.03267    0.02279 =
         0.01828    0.00256   -0.00495   -0.00205
AFIX  43
H2    2   -0.112011   -0.187131    0.887151    11.00000   -1.20000
AFIX   0
C3    1   -0.160744   -0.020769    0.858343    11.00000    0.03404    0.02354 =
         0.01630   -0.00117   -0.00302   -0.00158
AFIX  43
H3    2   -0.209337    0.010268    0.928445    11.00000   -1.20000
AFIX   0
C4    1   -0.126871    0.038310    0.753370    11.00000    0.02217    0.02053 =
         0.01705   -0.00225   -0.00447   -0.00054
C5    1   -0.158513    0.154231    0.740359    11.00000    0.02210    0.01934 =
         0.01850   -0.00344   -0.00566   -0.00022
C6    1   -0.125489    0.212909    0.638667    11.00000    0.02120    0.01845 =
         0.01949   -0.00303   -0.00611   -0.00069
C7    1   -0.147145    0.332006    0.627373    11.00000    0.03094    0.01800 =
         0.02238   -0.00427   -0.00754   -0.00072
AFIX  43
H7    2   -0.182194    0.382747    0.685139    11.00000   -1.20000
AFIX   0
C8    1   -0.106928    0.355619    0.517265    11.00000    0.03146    0.01542 =
         0.02369   -0.00098   -0.00838   -0.00290
AFIX  43
H8    2   -0.109074    0.425592    0.484814    11.00000   -1.20000
AFIX   0
C9    1   -0.059837    0.251191    0.459398    11.00000    0.02022    0.01689 =
         0.02059   -0.00033   -0.00610   -0.00154
C10   1    0.012382   -0.239496    0.657112    11.00000    0.02007    0.01815 =
         0.02081    0.00147   -0.00580   -0.00201
C11   1    0.033715   -0.343282    0.724239    11.00000    0.03148    0.01633 =
         0.01705   -0.00166   -0.00738   -0.00252
C12   1    0.198770   -0.400221    0.719991    11.00000    0.03155    0.02492 =
         0.02652    0.00166   -0.00922   -0.00205
AFIX  43
H12   2    0.293594   -0.373417    0.675485    11.00000   -1.20000
AFIX   0
C13   1    0.223979   -0.496563    0.781291    11.00000    0.04343    0.02521 =
         0.03547    0.00008   -0.01831    0.00532
AFIX  43
H13   2    0.335273   -0.533918    0.777687    11.00000   -1.20000
AFIX   0
C14   1    0.084560   -0.537124    0.847549    11.00000    0.06171    0.01847 =
         0.02552    0.00360   -0.01387   -0.00170
AFIX  43
H14   2    0.101517   -0.601431    0.889153    11.00000   -1.20000
AFIX   0
C15   1   -0.079797   -0.482055    0.851864    11.00000    0.05003    0.02713 =
         0.02968    0.00558   -0.00015   -0.00968
AFIX  43
H15   2   -0.174261   -0.509696    0.895754    11.00000   -1.20000
AFIX   0
C16   1   -0.104964   -0.385515    0.790991    11.00000    0.03296    0.02627 =
         0.02998    0.00381   -0.00301   -0.00263
AFIX  43
H16   2   -0.216563   -0.348505    0.794981    11.00000   -1.20000
AFIX   0
C17   1   -0.240949    0.220801    0.843217    11.00000    0.02823    0.01643 =
         0.01778   -0.00056   -0.00343   -0.00244
C18   1   -0.158217    0.224284    0.927737    11.00000    0.02860    0.02647 =
         0.02204   -0.00222   -0.00672    0.00007
AFIX  43
H18   2   -0.048212    0.183432    0.921013    11.00000   -1.20000
AFIX   0
C19   1   -0.237120    0.287574    1.021563    11.00000    0.04003    0.03009 =
         0.01916   -0.00236   -0.00854   -0.00593
AFIX  43
H19   2   -0.179723    0.289448    1.077079    11.00000   -1.20000
AFIX   0
C20   1   -0.400522    0.347885    1.033092    11.00000    0.04141    0.02329 =
         0.01865   -0.00467    0.00073   -0.00192
AFIX  43
H20   2   -0.453518    0.390635    1.096130    11.00000   -1.20000
AFIX   0
C21   1   -0.484981    0.344482    0.950629    11.00000    0.03144    0.02860 =
         0.02903   -0.00539   -0.00270    0.00630
AFIX  43
H21   2   -0.595843    0.384390    0.958459    11.00000   -1.20000
AFIX   0
C22   1   -0.405450    0.281915    0.856244    11.00000    0.03083    0.02694 =
         0.02350   -0.00390   -0.00827    0.00104
AFIX  43
H22   2   -0.463134    0.280828    0.800743    11.00000   -1.20000
AFIX   0
MOLE    2
PART    1
SAME  0.001  0.001  C26A O3A
C23A  1    0.525292   -0.182327    0.705920    10.80000    0.04239    0.09129 =
         0.05406    0.03951   -0.02044   -0.01596
AFIX  23
H23A  2    0.637780   -0.160455    0.682593    10.80000   -1.20000
H23B  2    0.534106   -0.246839    0.753929    10.80000   -1.20000
AFIX   0
O4A   4    0.474107   -0.208372    0.612144    10.80000    0.03545    0.05698 =
         0.05426    0.00956   -0.01008   -0.00819
SAME  0.001 0.001  O3A C27A
C24A  1    0.397223   -0.090622    0.768232    10.80000    0.06043    0.11463 =
         0.03186    0.02060   -0.00861   -0.03180
AFIX  23
H24A  2    0.282769   -0.109702    0.786568    10.80000   -1.20000
H24B  2    0.425803   -0.077454    0.837036    10.80000   -1.20000
AFIX   0
O2A   4    0.401049    0.004882    0.700256    10.80000    0.05379    0.08050 =
         0.03465   -0.00454   -0.00018   -0.01042
C25A  1    0.304691    0.100426    0.758547    10.80000    0.04721    0.10633 =
         0.05274   -0.04508    0.01899   -0.02943
AFIX  23
H25A  2    0.363908    0.120587    0.811034    10.80000   -1.20000
H25B  2    0.192509    0.085858    0.800062    10.80000   -1.20000
AFIX   0
C26A  1    0.283009    0.192545    0.678413    10.80000    0.03013    0.07656 =
         0.08917   -0.04982   -0.00124   -0.00513
AFIX  23
H26A  2    0.233055    0.170482    0.621790    10.80000   -1.20000
H26B  2    0.206708    0.256298    0.716827    10.80000   -1.20000
AFIX   0
SAME  0.001  0.001  C25A C26A
C27A  1    0.441039    0.308957    0.554305    10.80000    0.05588    0.06781 =
         0.07770   -0.00791   -0.01998   -0.01506
AFIX  23
H27A  2    0.552930    0.331810    0.534915    10.80000   -1.20000
H27B  2    0.357270    0.370255    0.591947    10.80000   -1.20000
AFIX   0
C28A  1    0.396349    0.286558    0.450115    10.80000    0.04352    0.07578 =
         0.07578   -0.00340   -0.01453   -0.00406
AFIX  23
H28A  2    0.287792    0.259450    0.467969    10.80000   -1.20000
H28B  2    0.383062    0.354320    0.407115    10.80000   -1.20000
AFIX   0
O3A   4    0.446308    0.218919    0.629183    10.80000    0.03885    0.09195 =
         0.05543   -0.01840   -0.01427   -0.01448
PART    2
C23B  1    0.485112   -0.167152    0.735922    10.20000    0.05025    0.05012 =
         0.04974    0.00024   -0.01202   -0.00812
AFIX  23
H23C  2    0.372890   -0.187476    0.767606    10.20000   -1.20000
H23D  2    0.549654   -0.178287    0.792490    10.20000   -1.20000
AFIX   0
C24B  1    0.393648    0.022835    0.790137    10.20000    0.04952    0.04989 =
         0.04907    0.00026   -0.01175   -0.00796
AFIX  23
H24C  2    0.485777    0.044700    0.815713    10.20000   -1.20000
H24D  2    0.320577   -0.010758    0.852328    10.20000   -1.20000
AFIX   0
C25B  1    0.290025    0.122311    0.749514    10.20000    0.04822    0.04882 =
         0.04829   -0.00039   -0.01202   -0.00835
AFIX  23
H25C  2    0.203588    0.100718    0.717913    10.20000   -1.20000
H25D  2    0.232351    0.172849    0.810334    10.20000   -1.20000
AFIX   0
C26B  1    0.326737    0.258130    0.604755    10.20000    0.04614    0.04692 =
         0.04717   -0.00071   -0.01199   -0.00863
AFIX  23
H26C  2    0.253269    0.314313    0.655807    10.20000   -1.20000
H26D  2    0.253841    0.226513    0.568854    10.20000   -1.20000
AFIX   0
C27B  1    0.452624    0.311502    0.517794    10.20000    0.04592    0.04676 =
         0.04710    0.00012   -0.01253   -0.00858
AFIX  23
H27C  2    0.392273    0.376377    0.487433    10.20000   -1.20000
H27D  2    0.536427    0.334561    0.550823    10.20000   -1.20000
AFIX   0
C28B  1    0.579186   -0.237983    0.637216    10.20000    0.05012    0.04991 =
         0.04977   -0.00018   -0.01252   -0.00816
AFIX  23
H28C  2    0.681693   -0.209638    0.597087    10.20000   -1.20000
H28D  2    0.613853   -0.313123    0.661060    10.20000   -1.20000
AFIX   0
O2B   4    0.464893   -0.055037    0.702149    10.20000    0.05040    0.05037 =
         0.04988    0.00096   -0.01117   -0.00744
O3B   4    0.408574    0.173094    0.667035    10.20000    0.04701    0.04777 =
         0.04742   -0.00083   -0.01171   -0.00881
O4B   4    0.536578    0.235565    0.432817    10.20000    0.04575    0.04655 =
         0.04710    0.00087   -0.01275   -0.00845
PART  0
HKLF 4
REM  mgtpp1 in P -1
REM R1 =  0.0444 for   4013 Fo > 4sig(Fo)  and  0.0518 for all   4650 data
REM    400 parameters refined using    119 restraints
END
WGHT      0.0568      0.6603
REM Highest difference peak  0.461,  deepest hole -0.280,  1-sigma level  0.049
Q1    1   0.4974  0.2743  0.4776  11.00000  0.05    0.46
Q2    1   0.5097 -0.0163  0.7277  11.00000  0.05    0.40
Q3    1   0.4027  0.0780  0.8043  11.00000  0.05    0.33
;
data_global
_journal_date_recd_electronic     2013-01-06
_journal_date_accepted     2013-01-12
_journal_name_full     'Acta Crystallographica, Section E'
_journal_year     2013
_journal_volume     69
_journal_issue      2
_journal_page_first     m114
_journal_page_last     m115
_journal_paper_category     QM
_journal_paper_doi     10.1107/S1600536813001219
_journal_coeditor_code     XU5669
_publ_contact_author_name     'Dr Habib Nasri'
_publ_contact_author_address
;
Laboratoire de Physico-chimie des Mat\'eriaux,
Universit\'e de Monastir
Facult\'e des Sciences de Monastir
Avenue de l'environnement
5019 Monastir
Tunisia
;
_publ_contact_author_email     'hnasri1@gmail.com'
_publ_contact_author_fax     '0021673500278'
_publ_contact_author_phone     '0021620720809'
_publ_section_title
;
Diaqua(5,10,15,20-tetraphenylporphyrinato-\k^4^<i>N</i>)magnesium--18-crown-6
(1/1)
;
loop_
    _publ_author_name
    _publ_author_address
    'Khaireddine Ezzayani'
;
Laboratoire de Physico-chimie des Mat\'eriaux,
Universit\'e de Monastir
Facult\'e des Sciences de Monastir
Avenue de l'environnement
5019 Monastir
Tunisia
;
    'Nasri, Soumaya'
;
Laboratoire de Physico-chimie des Mat\'eriaux,
Universit\'e de Monastir
Facult\'e des Sciences de Monastir
Avenue de l'environnement
5019 Monastir
Tunisia
;
    'Belkhiria, Mohamed Salah'
;
Laboratoire de Physico-chimie des Mat\'eriaux,
Universit\'e de Monastir
Facult\'e des Sciences de Monastir
Avenue de l'environnement
5019 Monastir
Tunisia
;
    'Daran, Jean-Claude'
;
Laboratoire de Chimie de Coordination,
CNRS UPR 8241
205 route de Narbonne, 31077 Toulouse,
Cedex 04, France
;
    'Habib Nasri'
;
Laboratoire de Physico-chimie des Mat\'eriaux,
Universit\'e de Monastir
Facult\'e des Sciences de Monastir
Avenue de l'environnement
5019 Monastir
Tunisia
;
