# Supplementary material for: Diaqua­(5,10,15,20-tetra­phenyl­porphyrinato-κ4 N)magnesium–18-crown-6 (1/1)
Source: Acta Crystallogr Sect E Struct Rep Online. 2013 Jan 19;69(Pt 2):m114–5. doi: 10.1107/S1600536813001219 (PMC3569206; doi:10.1107/S1600536813001219)
Supplement: Supplementary file 2 [file e-69-0m114-Isup2.hkl]

#
# h,k,l, Fc-squared, Fo-squared, sigma(Fo-squared) and status flag
#
data_I
_shelx_title ' mgtpp1 in P -1'
_shelx_refln_list_code          4
_shelx_F_calc_maximum      189.38
_exptl_crystal_F_000       496.00
_reflns_d_resolution_high  0.8101
 
loop_
 _symmetry_equiv_pos_as_xyz
 'x, y, z'
 '-x, -y, -z'
 
_cell_length_a     8.1440
_cell_length_b    12.3080
_cell_length_c    12.4170
_cell_angle_alpha  86.894
_cell_angle_beta   75.163
_cell_angle_gamma  79.529
 
_shelx_F_squared_multiplier     1.000
 
loop_
 _refln_index_h
 _refln_index_k
 _refln_index_l
 _refln_F_squared_calc
 _refln_F_squared_meas
 _refln_F_squared_sigma
 _refln_observed_status
   2   0   0     2757.49     2757.01     20.94 o
   3   0   0      842.64      880.45      5.66 o
   4   0   0       14.93        8.78      1.05 o
   5   0   0       11.64       11.82      0.97 o
   6   0   0      167.38      156.61      3.57 o
   7   0   0       72.14       75.45      3.27 o
   8   0   0       19.12       18.53      1.91 o
   9   0   0       28.86       29.52      3.02 o
  -9   1   0      171.65      186.06      7.24 o
  -8   1   0        3.88        2.90      1.34 o
  -7   1   0      156.62      169.89      5.32 o
  -6   1   0        1.05        0.18      1.26 o
  -5   1   0        0.23        0.42      0.61 o
  -4   1   0      267.45      307.41      3.67 o
  -3   1   0      161.47      126.42      2.75 o
  -2   1   0     1928.24     1854.51     21.74 o
  -1   1   0     1759.20     1781.98     10.33 o
   1   1   0     1521.25     1031.70      8.77 o
   2   1   0     3080.45     2956.29     16.01 o
   3   1   0      877.26      849.08      5.25 o
   4   1   0       19.63       22.74      1.17 o
   5   1   0        3.37        5.75      0.64 o
   6   1   0      192.80      205.82      3.94 o
   7   1   0      217.67      201.59      4.06 o
   8   1   0       36.00       37.15      3.16 o
   9   1   0        0.67        1.30      1.52 o
  -9   2   0        0.60       -1.45      1.45 o
  -8   2   0        8.46       11.39      1.90 o
  -7   2   0        9.35       11.68      1.86 o
  -6   2   0       13.80       10.94      1.69 o
  -5   2   0       49.89       51.15      2.26 o
  -4   2   0       16.90       22.49      1.75 o
  -3   2   0      369.07      367.21      3.27 o
  -2   2   0     1037.62     1024.53     12.28 o
  -1   2   0     4253.05     3943.16     17.81 o
   0   2   0     2234.83     2126.98     14.89 o
   1   2   0      324.50      304.07      1.52 o
   2   2   0      938.73      837.39      6.43 o
   3   2   0      879.27      746.22      7.51 o
   4   2   0      116.49      115.41      1.79 o
   5   2   0       65.07       70.73      2.01 o
   6   2   0        9.93        9.78      1.07 o
   7   2   0       42.55       38.34      1.96 o
   8   2   0        8.79        7.54      1.60 o
   9   2   0        0.50        1.52      1.37 o
  -9   3   0        5.70        5.62      2.04 o
  -8   3   0       76.48       72.60      4.08 o
  -7   3   0       94.98       99.76      5.23 o
  -6   3   0       40.13       48.34      3.12 o
  -5   3   0      520.91      511.11     14.37 o
  -4   3   0      260.93      279.73      3.17 o
  -3   3   0      532.00      583.08      6.11 o
  -2   3   0     1593.30     1494.56      7.56 o
  -1   3   0        7.57       17.37      0.53 o
   0   3   0      920.86      868.80      6.16 o
   1   3   0     1978.26     1886.76      6.66 o
   2   3   0     1428.71     1324.15      7.26 o
   3   3   0        0.41        4.51      0.41 o
   4   3   0      827.49      790.75      8.16 o
   5   3   0      139.26      106.31      2.04 o
   6   3   0        1.92        2.52      1.00 o
   7   3   0      159.75      168.13      4.29 o
   8   3   0       58.66       60.48      2.86 o
   9   3   0        9.98       11.53      1.92 o
  -8   4   0       12.56       11.06      1.89 o
  -7   4   0      180.89      171.19      5.91 o
  -6   4   0        7.16       16.16      1.60 o
  -5   4   0      103.20       95.67      3.22 o
  -4   4   0      250.71      253.51      4.73 o
  -3   4   0        1.60        0.91      0.85 o
  -2   4   0      108.36       88.73      1.58 o
  -1   4   0       25.73       16.56      0.71 o
   0   4   0     2197.61     2030.53      9.89 o
   1   4   0       37.59       39.66      0.73 o
   2   4   0      216.08      222.55      2.01 o
   3   4   0      405.89      399.58      4.21 o
   4   4   0      530.64      597.88      5.80 o
   5   4   0      273.22      274.90      2.72 o
   6   4   0       74.05       69.76      2.64 o
   7   4   0        0.17       -1.10      1.10 o
   8   4   0       28.58       30.64      2.12 o
   9   4   0        3.76        3.06      1.28 o
  -8   5   0       24.02       21.54      2.55 o
  -7   5   0      139.42      129.79      5.35 o
  -6   5   0       98.74       92.50      3.76 o
  -5   5   0       29.19       33.71      2.16 o
  -4   5   0      100.24       99.21      3.23 o
  -3   5   0       53.88       59.44      1.85 o
  -2   5   0      162.01      131.67      2.63 o
  -1   5   0      192.75      233.36      2.87 o
   0   5   0     1963.65     1886.93     11.08 o
   1   5   0      140.75      147.93      2.41 o
   2   5   0        0.00        1.70      0.90 o
   3   5   0      642.96      693.24      5.37 o
   4   5   0       53.40       51.03      1.40 o
   5   5   0        5.63        5.03      0.65 o
   6   5   0       31.42       33.66      1.82 o
   7   5   0       20.01       20.17      1.80 o
   8   5   0       12.18       15.01      1.65 o
   9   5   0       16.88       15.12      1.86 o
  -8   6   0       32.74       42.22      3.93 o
  -7   6   0       19.85       29.03      2.90 o
  -6   6   0       40.89       43.64      2.62 o
  -5   6   0        2.54        4.22      1.39 o
  -4   6   0        1.67        2.98      1.21 o
  -3   6   0      135.50      140.28      2.16 o
  -2   6   0       20.59       26.09      1.11 o
  -1   6   0        6.26        2.88      0.75 o
   0   6   0     2561.85     2550.57     12.34 o
   1   6   0      859.26      874.40      9.23 o
   2   6   0      780.25      810.45      5.24 o
   3   6   0      140.72      123.80      2.23 o
   4   6   0       72.50       75.52      1.72 o
   5   6   0       21.08       23.30      1.09 o
   6   6   0       50.35       54.25      2.08 o
   7   6   0        7.89        9.28      1.43 o
   8   6   0        0.01       -0.39      0.99 o
   9   6   0        3.11        5.84      1.40 o
  -7   7   0       60.98       58.23      3.36 o
  -6   7   0       64.10       65.24      2.91 o
  -5   7   0      310.04      280.79      5.50 o
  -4   7   0        0.72        1.67      0.89 o
  -3   7   0      269.42      244.34      3.89 o
  -2   7   0       47.20       46.56      1.49 o
  -1   7   0       58.14       44.89      1.60 o
   0   7   0       23.97       23.65      1.81 o
   1   7   0       38.54       25.62      3.65 o
   2   7   0       10.89        3.89      1.15 o
   3   7   0      343.12      318.74      3.68 o
   4   7   0       14.15       13.93      1.02 o
   5   7   0        0.18       -0.79      0.79 o
   6   7   0      149.25      144.64      3.32 o
   7   7   0        1.57        1.88      1.06 o
   8   7   0       16.41       13.69      2.29 o
   9   7   0        6.38        6.33      1.45 o
  -7   8   0       12.86       13.73      1.94 o
  -6   8   0        0.33        0.53      1.15 o
  -5   8   0       29.82       20.30      1.85 o
  -4   8   0       21.63       26.41      1.67 o
  -3   8   0      391.94      387.82      5.12 o
  -2   8   0       16.40       16.92      1.28 o
  -1   8   0      601.91      615.02      5.78 o
   0   8   0      842.00      832.37      6.01 o
   1   8   0      312.23      311.18      4.56 o
   2   8   0       15.61       12.55      1.12 o
   3   8   0        1.19        0.68      0.77 o
   4   8   0       35.44       35.87      1.49 o
   5   8   0       33.72       26.59      1.86 o
   6   8   0        2.42        1.81      1.04 o
   7   8   0        5.94        6.15      1.13 o
   8   8   0        4.06        2.32      1.05 o
   9   8   0       42.14       43.45      3.45 o
  -6   9   0      154.39      170.66      5.55 o
  -5   9   0        0.59        0.87      1.18 o
  -4   9   0       96.40      107.46      3.92 o
  -3   9   0       30.18       28.28      1.67 o
  -2   9   0      188.10      196.60      3.90 o
  -1   9   0       12.62       16.02      1.40 o
   0   9   0      208.36      214.71      3.71 o
   1   9   0        8.23       10.46      1.13 o
   2   9   0        4.76        4.48      0.90 o
   3   9   0        2.70        2.14      0.92 o
   4   9   0       25.04       24.15      1.36 o
   5   9   0        0.03        0.64      0.80 o
   6   9   0       13.73       11.41      1.37 o
   7   9   0      240.15      236.66      5.43 o
   8   9   0      123.98      117.75      4.07 o
  -6  10   0       24.56       22.36      2.82 o
  -5  10   0      130.09      132.69      4.96 o
  -4  10   0       93.25       95.42      3.42 o
  -3  10   0        3.53        3.29      1.31 o
  -2  10   0      438.41      439.63      6.95 o
  -1  10   0      243.97      237.62      4.27 o
   0  10   0        0.49        0.13      0.78 o
   1  10   0      101.19      100.97      2.58 o
   2  10   0      154.50      149.77      3.47 o
   3  10   0       18.29       16.13      1.25 o
   4  10   0       87.72       83.14      2.37 o
   5  10   0        0.16        0.19      0.96 o
   6  10   0       59.89       60.01      2.54 o
   7  10   0        7.61       11.82      2.03 o
   8  10   0       10.09       14.22      1.93 o
  -5  11   0        7.73        8.03      1.69 o
  -4  11   0      104.71       99.91      4.18 o
  -3  11   0      870.98      867.47     13.71 o
  -2  11   0      244.13      221.93      5.68 o
  -1  11   0        0.38       -0.12      1.53 o
   0  11   0       13.50        4.75      1.28 o
   1  11   0      243.03      243.37      5.68 o
   2  11   0       77.29       72.97      2.64 o
   3  11   0       62.23       59.44      2.14 o
   4  11   0       58.72       62.76      2.18 o
   5  11   0       10.20       10.52      1.29 o
   6  11   0       21.09       17.71      1.55 o
   7  11   0        7.01        7.60      1.25 o
  -4  12   0        7.19        7.03      1.69 o
  -3  12   0       21.80       25.99      2.45 o
  -2  12   0       40.60       31.63      2.49 o
  -1  12   0       31.95       32.52      2.26 o
   0  12   0       13.98       11.71      1.48 o
   1  12   0        0.03       -1.31      1.31 o
   2  12   0        4.21        4.89      1.51 o
   3  12   0      504.30      526.04      6.67 o
   4  12   0      358.21      347.88      5.12 o
   5  12   0      251.56      254.37      5.17 o
   6  12   0       46.46       43.79      2.36 o
   7  12   0       11.11       10.89      1.61 o
  -3  13   0        0.80        3.32      1.43 o
  -2  13   0       15.22       14.16      1.90 o
  -1  13   0       70.13       59.44      3.25 o
   0  13   0        6.09        7.53      1.68 o
   1  13   0        6.30        6.51      2.19 o
   2  13   0        2.85        3.45      1.62 o
   3  13   0       20.90       26.70      1.96 o
   4  13   0      111.47      104.00      3.16 o
   5  13   0       51.56       58.48      2.87 o
   6  13   0       74.78       71.49      3.54 o
  -2  14   0       44.50       37.99      2.85 o
  -1  14   0       19.39       22.63      2.33 o
   0  14   0       51.60       63.28      3.47 o
   1  14   0       17.50       19.25      2.10 o
   2  14   0        0.21       -1.34      1.34 o
   3  14   0        3.40        2.52      1.12 o
   4  14   0      119.87      119.17      3.90 o
   5  14   0       50.47       52.19      2.85 o
   1  15   0       86.76       80.31      3.99 o
   2  15   0       10.63        4.39      1.39 o
   3  15   0       10.06        7.77      1.35 o
  -2 -15   1        1.03        2.00      1.22 o
  -1 -15   1        0.81        1.41      1.38 o
  -4 -14   1        4.57        5.36      1.16 o
  -3 -14   1        6.82        7.32      1.50 o
  -2 -14   1        0.69        1.03      1.29 o
  -1 -14   1        9.10        8.30      1.42 o
   0 -14   1        8.99        6.58      1.63 o
   1 -14   1       70.82       65.87      3.53 o
   2 -14   1       15.06       14.91      2.24 o
  -6 -13   1       33.10       30.63      2.48 o
  -5 -13   1       34.27       33.20      2.25 o
  -4 -13   1       59.06       61.25      2.69 o
  -3 -13   1      195.31      202.61      4.79 o
  -2 -13   1       93.50       90.50      4.27 o
  -1 -13   1        2.19        4.29      1.28 o
   0 -13   1        0.03       -0.45      1.34 o
   1 -13   1       89.63       86.59      3.88 o
   2 -13   1       18.02       20.22      2.22 o
   3 -13   1        0.47        0.52      1.60 o
  -6 -12   1       11.09        8.44      1.90 o
  -5 -12   1        3.88        0.91      1.36 o
  -4 -12   1       50.55       48.54      2.19 o
  -3 -12   1      168.43      167.56      3.82 o
  -2 -12   1      170.81      150.02      4.33 o
  -1 -12   1      460.04      491.16      9.23 o
   0 -12   1      255.57      259.79      5.39 o
   1 -12   1       15.66       22.99      2.15 o
   2 -12   1       27.50       32.36      2.53 o
   3 -12   1       41.31       40.03      2.84 o
   4 -12   1        3.39        2.51      1.70 o
  -7 -11   1        2.19       -0.90      1.55 o
  -6 -11   1       47.71       49.31      2.59 o
  -5 -11   1       28.27       30.03      2.03 o
  -4 -11   1      152.96      155.92      3.56 o
  -3 -11   1      480.72      470.92      6.00 o
  -2 -11   1       45.61       42.23      2.11 o
  -1 -11   1       97.24      101.83      3.08 o
   0 -11   1        9.53       12.37      1.67 o
   1 -11   1        0.99        2.27      1.25 o
   2 -11   1       18.74       19.79      2.11 o
   3 -11   1       31.25       34.83      2.62 o
   4 -11   1       14.81        8.85      2.69 o
   5 -11   1       53.24       54.99      3.47 o
  -8 -10   1      155.60      177.43      6.56 o
  -7 -10   1       81.46       88.08      3.91 o
  -6 -10   1        0.89       -0.36      0.99 o
  -5 -10   1       60.24       60.97      2.28 o
  -4 -10   1       66.83       65.73      2.15 o
  -3 -10   1      210.01      214.09      3.89 o
  -2 -10   1       72.38       71.42      2.49 o
  -1 -10   1       66.93       74.10      2.55 o
   0 -10   1        2.25       -0.42      1.15 o
   1 -10   1      629.89      600.92      7.07 o
   2 -10   1       12.99       11.12      1.51 o
   3 -10   1        0.86        3.65      1.63 o
   4 -10   1      194.48      179.36      5.25 o
   5 -10   1       17.80       14.94      2.50 o
   6 -10   1       33.45       28.52      3.07 o
  -8  -9   1      121.62      116.75      5.21 o
  -7  -9   1       86.14       93.66      3.19 o
  -6  -9   1       16.85       12.96      1.40 o
  -5  -9   1      111.12      115.28      2.93 o
  -4  -9   1      258.01      258.44      3.89 o
  -3  -9   1      301.23      275.84      3.90 o
  -2  -9   1       11.99       13.47      1.27 o
  -1  -9   1       30.97       31.39      1.69 o
   0  -9   1        0.71        0.97      1.04 o
   1  -9   1      199.73      167.16      3.33 o
   2  -9   1      103.71      108.91      2.74 o
   3  -9   1      555.88      519.19      6.23 o
   4  -9   1       73.11       75.24      2.63 o
   5  -9   1       10.78        8.35      1.42 o
   6  -9   1       20.75       24.47      2.33 o
  -8  -8   1       73.98       72.50      4.13 o
  -7  -8   1      133.10      137.94      3.78 o
  -6  -8   1       56.76       54.94      2.22 o
  -5  -8   1       81.97       85.38      2.32 o
  -4  -8   1        3.81        4.30      0.90 o
  -3  -8   1      169.94      150.44      2.77 o
  -2  -8   1        3.21        3.17      0.80 o
  -1  -8   1        0.57        1.05      0.91 o
   0  -8   1       11.74       16.18      1.21 o
   1  -8   1        2.87        4.02      0.89 o
   2  -8   1      318.44      331.05      5.43 o
   3  -8   1      944.33      973.64      9.28 o
   4  -8   1      277.95      289.80      4.77 o
   5  -8   1       99.40       92.32      3.18 o
   6  -8   1        1.98        0.73      1.18 o
   7  -8   1        8.03        9.02      1.98 o
  -9  -7   1        7.19       11.52      2.07 o
  -8  -7   1        0.16        0.12      1.21 o
  -7  -7   1        5.42        2.79      1.06 o
  -6  -7   1       43.37       40.53      1.90 o
  -5  -7   1       22.15       21.09      1.25 o
  -4  -7   1        2.35        2.70      0.74 o
  -3  -7   1        0.24        1.79      0.71 o
  -2  -7   1      131.27      143.06      2.02 o
  -1  -7   1      146.53      138.36      3.93 o
   0  -7   1      610.20      617.74      5.66 o
   1  -7   1      101.45      102.10      2.34 o
   2  -7   1       72.69       78.38      2.64 o
   3  -7   1      189.25      193.34      2.92 o
   4  -7   1        0.32        0.25      0.95 o
   5  -7   1      254.62      250.99      5.17 o
   6  -7   1       69.22       72.12      3.05 o
   7  -7   1      121.57      108.93      4.46 o
  -9  -6   1       19.39       20.10      2.48 o
  -8  -6   1       55.66       61.24      3.19 o
  -7  -6   1        0.00       -0.48      1.04 o
  -6  -6   1       34.61       42.02      1.89 o
  -5  -6   1        0.84        0.62      0.67 o
  -4  -6   1       61.05       51.33      1.47 o
  -3  -6   1        0.59        5.43      0.73 o
  -2  -6   1     1384.65     1387.76     10.47 o
  -1  -6   1      187.83      166.19      5.17 o
   0  -6   1      102.12       91.36      2.45 o
   1  -6   1      312.60      349.24      4.99 o
   2  -6   1       24.83       15.88      1.10 o
   3  -6   1      126.29      120.95      2.20 o
   4  -6   1       24.01       17.71      1.44 o
   5  -6   1       49.16       46.66      2.29 o
   6  -6   1       26.38       27.01      2.38 o
   7  -6   1      375.64      330.41      8.56 o
   8  -6   1       88.13       87.86      4.78 o
  -9  -5   1       15.15       14.42      1.89 o
  -8  -5   1       94.80      102.01      4.04 o
  -7  -5   1       45.77       42.06      2.26 o
  -6  -5   1       35.18       33.67      1.81 o
  -5  -5   1        0.50        0.39      0.68 o
  -4  -5   1       23.59       19.83      0.92 o
  -3  -5   1      561.21      560.49      4.10 o
  -2  -5   1      615.84      640.49      5.60 o
  -1  -5   1      201.61      236.78      5.17 o
   0  -5   1     2435.20     2334.65     10.49 o
   1  -5   1      760.60      816.98      6.34 o
   2  -5   1     1636.57     1642.43     12.00 o
   3  -5   1       12.73       16.79      0.93 o
   4  -5   1      247.27      228.57      3.07 o
   5  -5   1      170.42      191.69      6.77 o
   6  -5   1      195.18      196.41      5.21 o
   7  -5   1       32.72       30.50      2.85 o
   8  -5   1       17.55       18.32      2.42 o
  -9  -4   1       58.46       66.51      3.52 o
  -8  -4   1       36.66       34.45      2.45 o
  -7  -4   1       73.48       68.15      3.11 o
  -6  -4   1        4.33        7.06      1.06 o
  -5  -4   1      126.58      127.05      2.31 o
  -4  -4   1      220.61      201.94      2.02 o
  -3  -4   1        0.32        4.61      1.87 o
  -2  -4   1     1985.35     1882.13      6.46 o
  -1  -4   1     2737.11     2519.74     14.05 o
   0  -4   1      298.25      236.39      2.25 o
   1  -4   1      594.55      581.08      7.32 o
   2  -4   1      528.77      525.55      4.30 o
   3  -4   1      385.51      393.97      3.66 o
   4  -4   1      297.11      279.39      3.64 o
   5  -4   1       19.82       13.52      1.40 o
   6  -4   1      142.31      139.10      3.99 o
   7  -4   1        5.21        6.20      1.66 o
   8  -4   1       41.70       42.99      3.22 o
  -9  -3   1       15.78       16.21      2.34 o
  -8  -3   1       52.92       49.31      2.87 o
  -7  -3   1       50.72       55.30      2.88 o
  -6  -3   1      193.42      197.61      3.89 o
  -5  -3   1       20.49       19.12      0.99 o
  -4  -3   1        1.67        0.12      0.55 o
  -3  -3   1     1197.25     1062.99      8.85 o
  -2  -3   1       17.84       11.97      0.51 o
  -1  -3   1     2533.39     2456.16     14.59 o
   0  -3   1      275.23      337.33      5.75 o
   1  -3   1        8.54       14.50      0.44 o
   2  -3   1       30.23       45.96      0.85 o
   3  -3   1      316.12      365.17      6.01 o
   4  -3   1      161.26      162.08      2.69 o
   5  -3   1        0.36        1.69      0.92 o
   6  -3   1       30.39       33.17      1.97 o
   7  -3   1      194.21      188.87      5.94 o
   8  -3   1       12.70       21.62      2.43 o
   9  -3   1       19.62       14.31      2.36 o
  -9  -2   1        0.24        1.28      1.47 o
  -8  -2   1       29.21       32.58      2.49 o
  -7  -2   1        1.54        1.45      1.20 o
  -6  -2   1       69.92       73.50      2.52 o
  -5  -2   1      138.23      150.42      2.18 o
  -4  -2   1       43.94       58.47      1.34 o
  -3  -2   1      483.23      388.48      3.58 o
  -2  -2   1    13047.62    11947.90    113.80 o
  -1  -2   1     1625.49     1468.90      9.96 o
   0  -2   1      137.90      132.84      1.21 o
   1  -2   1       47.36       57.34      0.62 o
   2  -2   1      922.72      896.96     13.58 o
   4  -2   1     1280.57     1427.99      8.16 o
   5  -2   1      208.49      225.20      3.64 o
   6  -2   1        4.47        3.10      1.12 o
   7  -2   1      352.70      359.71      7.84 o
   8  -2   1       79.36       67.46      3.75 o
   9  -2   1        6.39        8.12      3.48 o
  -9  -1   1       59.19       55.95      4.10 o
  -8  -1   1        3.68        1.68      1.40 o
  -7  -1   1       46.49       40.07      2.40 o
  -6  -1   1      238.27      223.25      6.12 o
  -5  -1   1      111.21      101.38      1.86 o
  -4  -1   1      746.79      763.89      7.36 o
  -3  -1   1      583.09      547.23      3.99 o
  -2  -1   1      592.56      604.50      4.62 o
  -1  -1   1     2788.15     2660.92     17.14 o
   1  -1   1      638.12      591.12      4.06 o
   2  -1   1      762.58      690.07      6.16 o
   3  -1   1      100.23      145.75      1.78 o
   4  -1   1      317.20      374.95      5.29 o
   5  -1   1        7.48        6.35      0.79 o
   6  -1   1        5.79        4.88      1.07 o
   7  -1   1      185.06      207.43      4.98 o
   8  -1   1       47.56       32.87      3.55 o
   9  -1   1        0.14        0.31      1.27 o
  -9   0   1       24.41       26.61      3.04 o
  -8   0   1       19.68       15.99      2.40 o
  -7   0   1      185.29      185.38      5.51 o
  -6   0   1       66.35       73.06      3.23 o
  -5   0   1      104.48       80.86      3.05 o
  -4   0   1       49.96       49.63      1.39 o
  -3   0   1        0.56        0.77      0.53 o
  -2   0   1     1739.67     1779.39     19.48 o
  -1   0   1       14.39       23.34      0.56 o
   2   0   1    17384.81    15368.63    133.58 o
   3   0   1     3270.86     3190.24     11.61 o
   4   0   1      488.72      498.59      4.08 o
   5   0   1      652.07      651.54      8.32 o
   6   0   1       80.20       82.74      2.65 o
   7   0   1        2.19        2.96      1.00 o
   8   0   1        1.01        2.06      1.01 o
   9   0   1       29.99       28.48      2.93 o
  -9   1   1       20.39       26.96      3.10 o
  -8   1   1       17.05       25.88      3.47 o
  -7   1   1      281.92      274.14      7.29 o
  -6   1   1       41.28       47.48      2.75 o
  -5   1   1       14.32       22.90      3.63 o
  -4   1   1        6.82        6.77      1.33 o
  -3   1   1      444.04      424.85      3.81 o
  -2   1   1     2364.93     2291.91     12.50 o
  -1   1   1      387.33      357.67      3.57 o
   1   1   1      331.29      385.34      9.61 o
   2   1   1    35863.20    30469.35    250.84 o
   3   1   1     2746.31     2816.81      7.69 o
   4   1   1     4995.90     4990.91     44.13 o
   5   1   1        3.44        7.63      0.98 o
   6   1   1        1.18        2.55      0.76 o
   7   1   1        3.20        1.77      0.96 o
   8   1   1       11.82       10.04      1.27 o
   9   1   1        5.97        5.79      1.63 o
  -9   2   1       10.29       11.81      2.70 o
  -8   2   1       54.92       49.39      4.97 o
  -7   2   1       50.96       52.28      3.23 o
  -6   2   1       12.07       13.54      1.88 o
  -5   2   1       14.54       11.80      1.75 o
  -4   2   1       55.46       48.62      1.48 o
  -3   2   1        3.05        1.22      0.92 o
  -2   2   1       34.09       31.74      1.00 o
  -1   2   1        1.10        1.91      0.65 o
   0   2   1     1477.45     1454.31     12.82 o
   1   2   1     1954.33     1813.34     14.22 o
   2   2   1       39.31       58.58      0.74 o
   3   2   1      834.13      852.48      4.30 o
   4   2   1      739.83      785.43      9.18 o
   5   2   1      435.67      462.13      4.31 o
   6   2   1        1.58        3.54      0.75 o
   7   2   1       99.90      103.56      2.96 o
   8   2   1       70.93       69.65      2.65 o
   9   2   1        2.40        1.94      1.05 o
  -8   3   1        8.68        7.14      2.38 o
  -7   3   1      175.57      161.40      5.58 o
  -6   3   1        2.98        5.18      1.74 o
  -5   3   1       75.13       69.96      2.65 o
  -4   3   1       53.97       71.44      2.48 o
  -3   3   1      349.05      317.22      4.19 o
  -2   3   1      133.22      131.29      2.47 o
  -1   3   1        7.57        5.15      0.58 o
   0   3   1     2667.86     2574.70     30.21 o
   1   3   1     7024.29     6629.69     68.97 o
   2   3   1      376.92      406.70      4.75 o
   3   3   1       82.84      105.65      1.72 o
   4   3   1      626.72      608.14      4.63 o
   5   3   1        0.04        1.30      0.73 o
   6   3   1      543.46      568.95      9.45 o
   7   3   1        3.24        2.20      1.14 o
   8   3   1        1.12        0.06      1.00 o
   9   3   1        0.32        0.29      1.20 o
  -8   4   1       23.24       21.68      3.35 o
  -7   4   1       18.17       19.31      2.36 o
  -6   4   1        0.48        1.79      1.47 o
  -5   4   1      253.54      252.96      9.68 o
  -4   4   1      272.08      308.04     10.01 o
  -3   4   1     2867.99     2905.24     13.42 o
  -2   4   1      346.09      382.92      5.95 o
  -1   4   1        7.85       13.14      1.74 o
   0   4   1     1130.84     1038.67      6.60 o
   1   4   1       95.53       93.84      1.23 o
   2   4   1      390.14      388.47      4.12 o
   3   4   1        0.09        1.90      0.82 o
   4   4   1      217.29      223.53      2.27 o
   5   4   1      129.17      156.55      3.10 o
   6   4   1       47.70       41.53      2.12 o
   7   4   1      126.11      117.93      3.58 o
   8   4   1       80.20       81.04      3.24 o
   9   4   1       13.35       15.54      1.70 o
  -8   5   1        2.53        2.76      1.46 o
  -7   5   1        0.01       -1.23      1.33 o
  -6   5   1       15.39       13.09      2.58 o
  -5   5   1        0.20        1.52      1.62 o
  -4   5   1      191.93      198.87      4.54 o
  -3   5   1      190.33      158.89      3.14 o
  -2   5   1        1.84        2.26      0.65 o
  -1   5   1        8.65       11.30      0.65 o
   0   5   1     1165.87     1077.92      6.84 o
   1   5   1       32.19       39.42      1.22 o
   2   5   1      113.43      131.20      3.54 o
   3   5   1        1.71        1.29      1.28 o
   4   5   1      856.20      837.59      6.21 o
   5   5   1        1.37        0.81      0.54 o
   6   5   1        3.03        2.41      1.08 o
   7   5   1       27.48       26.78      1.90 o
   8   5   1        0.21        0.04      1.36 o
   9   5   1        1.84        2.66      1.26 o
  -7   6   1        1.28        1.95      1.53 o
  -6   6   1       33.08       24.65      2.11 o
  -5   6   1       69.93       73.49      3.19 o
  -4   6   1      120.22      117.14      3.85 o
  -3   6   1       14.89       12.22      1.25 o
  -2   6   1       67.80       70.51      1.57 o
  -1   6   1       33.88       38.33      1.28 o
   0   6   1      448.68      419.97      5.42 o
   1   6   1      455.45      468.93      4.65 o
   2   6   1      358.26      374.16      3.74 o
   3   6   1      287.77      272.99      3.74 o
   4   6   1       12.54        8.09      0.74 o
   5   6   1       19.21       18.28      1.05 o
   6   6   1        0.90        2.07      0.93 o
   7   6   1      137.27      153.23      4.16 o
   8   6   1        8.17       10.71      1.55 o
   9   6   1        0.67       -0.37      1.56 o
  -7   7   1       65.70       51.58      3.76 o
  -6   7   1        0.58       -0.02      1.56 o
  -5   7   1       45.41       53.54      2.85 o
  -4   7   1      287.01      281.26      4.77 o
  -3   7   1      170.83      163.48      3.42 o
  -2   7   1        0.15        1.06      0.94 o
  -1   7   1      205.70      226.37      2.20 o
   0   7   1        6.81        6.18      0.64 o
   1   7   1        0.73        3.18      1.26 o
   2   7   1       44.34       55.02      1.43 o
   3   7   1      740.77      753.32      4.95 o
   4   7   1      428.81      453.26      4.10 o
   5   7   1       42.39       43.56      1.97 o
   6   7   1       11.90       13.89      1.33 o
   7   7   1       11.73        9.60      1.40 o
   8   7   1        0.24        1.96      1.02 o
   9   7   1       65.50       65.89      3.74 o
  -7   8   1       15.54       16.86      2.10 o
  -6   8   1        9.20        9.80      1.76 o
  -5   8   1        2.05        1.49      1.16 o
  -4   8   1      141.67      148.53      3.68 o
  -3   8   1       47.55       44.23      2.08 o
  -2   8   1       36.97       38.47      1.95 o
  -1   8   1      317.91      328.09      3.38 o
   0   8   1      203.32      186.23      2.35 o
   1   8   1      257.28      229.78      3.00 o
   2   8   1       31.81       29.32      1.40 o
   3   8   1      107.73       95.92      1.92 o
   4   8   1      210.82      216.96      3.32 o
   5   8   1       15.61       16.22      1.26 o
   6   8   1        4.15        3.14      1.05 o
   7   8   1        1.36        0.88      0.89 o
   8   8   1        0.47        1.65      1.34 o
   9   8   1        1.50        1.90      1.63 o
  -6   9   1        0.04       -1.45      1.45 o
  -5   9   1       11.85       12.09      1.53 o
  -4   9   1      151.91      164.80      4.05 o
  -3   9   1      619.47      617.25      7.85 o
  -2   9   1        7.09        6.71      1.42 o
  -1   9   1       36.69       45.13      2.03 o
   0   9   1      397.02      392.58      4.56 o
   1   9   1      688.60      703.06      7.78 o
   2   9   1      481.29      491.64      5.74 o
   3   9   1        2.48        1.42      0.94 o
   4   9   1       68.69       68.51      2.07 o
   5   9   1        0.57        0.57      0.80 o
   6   9   1       10.24       10.33      1.33 o
   7   9   1       31.38       33.63      2.21 o
   8   9   1        1.82        1.61      1.09 o
  -5  10   1       76.89       68.78      3.22 o
  -4  10   1       46.11       51.63      2.50 o
  -3  10   1       79.75       76.30      2.81 o
  -2  10   1      271.59      279.82      5.63 o
  -1  10   1        0.45        0.39      1.63 o
   0  10   1       10.73       12.98      1.43 o
   1  10   1      230.02      258.69      4.32 o
   2  10   1       13.68       23.92      1.87 o
   3  10   1       69.89       71.35      2.16 o
   4  10   1       81.79       79.00      2.30 o
   5  10   1        3.04        1.95      1.10 o
   6  10   1       15.65       12.79      1.59 o
   7  10   1        4.20        6.18      1.64 o
   8  10   1        3.29        2.29      1.15 o
  -5  11   1        0.04        1.61      1.27 o
  -4  11   1       89.07       90.42      3.32 o
  -3  11   1        8.94       12.21      2.11 o
  -2  11   1       41.23       32.22      2.26 o
  -1  11   1      379.13      369.17      7.31 o
   0  11   1       47.47       47.20      2.37 o
   1  11   1        2.42        5.10      2.53 o
   2  11   1      463.08      408.20      5.85 o
   3  11   1      226.64      242.17      6.24 o
   4  11   1      205.51      210.64      3.81 o
   5  11   1      113.50      103.41      2.96 o
   6  11   1        0.64        0.41      1.03 o
   7  11   1        0.26        0.82      1.20 o
  -4  12   1       27.46       34.76      2.48 o
  -3  12   1       94.92      109.51      4.41 o
  -2  12   1        3.71        6.59      1.52 o
  -1  12   1      332.22      323.54      6.42 o
   0  12   1      145.91      121.11      4.99 o
   1  12   1       48.43       44.22      2.64 o
   2  12   1        9.05        2.81      1.33 o
   3  12   1       36.72       33.34      1.90 o
   4  12   1        0.28       -0.23      0.96 o
   5  12   1        3.04        1.27      1.13 o
   6  12   1       36.00       33.46      2.27 o
   7  12   1       68.65       73.49      3.30 o
  -3  13   1       44.01       46.52      3.13 o
  -2  13   1        0.01        0.01      1.42 o
  -1  13   1      109.72      121.04      4.20 o
   0  13   1      135.03      143.52      5.01 o
   1  13   1       50.29       37.55      2.74 o
   2  13   1       40.92       41.84      2.80 o
   3  13   1        4.00        4.33      1.79 o
   4  13   1       67.00       70.89      3.14 o
   5  13   1      189.50      194.13      5.07 o
   6  13   1       73.27       66.14      3.14 o
  -1  14   1        2.47        2.39      1.82 o
   0  14   1       41.10       37.83      2.79 o
   1  14   1        2.05        1.11      1.34 o
   2  14   1        2.58       -0.86      1.38 o
   3  14   1        5.87        6.93      1.50 o
   4  14   1        0.01        0.30      1.12 o
   5  14   1        3.35        2.58      1.68 o
   1  15   1       10.26       11.05      3.14 o
   2  15   1       11.00        6.94      3.18 o
   3  15   1        4.46        4.66      1.74 o
  -4 -14   2        7.95        9.72      1.50 o
  -3 -14   2        0.24        2.54      1.33 o
  -2 -14   2       10.38        6.46      1.28 o
  -1 -14   2        0.18       -0.77      1.12 o
   0 -14   2       24.34       17.35      1.97 o
   1 -14   2       16.11       20.80      2.26 o
   2 -14   2        0.26        1.26      1.39 o
  -5 -13   2       21.70       20.37      2.12 o
  -4 -13   2       49.41       50.48      2.72 o
  -3 -13   2       22.51       25.36      1.89 o
  -2 -13   2        4.58        3.89      1.58 o
  -1 -13   2       11.86       12.14      1.70 o
   0 -13   2       58.56       50.09      3.01 o
   1 -13   2        6.38        3.83      1.41 o
   2 -13   2        0.00        0.62      1.41 o
   3 -13   2        4.74        6.35      1.71 o
  -6 -12   2        6.80        7.94      1.54 o
  -5 -12   2        0.01       -1.30      1.30 o
  -4 -12   2        7.89       10.14      1.34 o
  -3 -12   2       28.38       26.52      1.88 o
  -2 -12   2       18.56       23.51      1.89 o
  -1 -12   2      251.11      237.28      5.17 o
   0 -12   2      182.32      189.64      5.34 o
   1 -12   2       56.81       62.65      3.26 o
   2 -12   2        7.72        8.28      1.80 o
   3 -12   2       14.57       19.18      2.24 o
   4 -12   2        0.04       -0.74      1.35 o
  -7 -11   2       19.56       21.68      2.21 o
  -6 -11   2        0.21       -0.01      1.03 o
  -5 -11   2       33.95       40.04      2.34 o
  -4 -11   2       66.50       67.19      2.61 o
  -3 -11   2        0.54        2.78      1.13 o
  -2 -11   2        9.16       11.27      1.71 o
  -1 -11   2      396.57      346.32      7.26 o
   0 -11   2      557.98      534.16     10.19 o
   1 -11   2      474.20      454.19      8.28 o
   2 -11   2       11.12       17.30      2.03 o
   3 -11   2       24.32       30.06      2.82 o
   4 -11   2       26.10       28.55      2.76 o
   5 -11   2        4.48        3.39      1.68 o
  -7 -10   2      273.17      278.16      6.98 o
  -6 -10   2      118.88      118.85      4.38 o
  -5 -10   2        4.32        6.13      1.18 o
  -4 -10   2       34.90       37.67      1.95 o
  -3 -10   2       35.63       34.80      1.86 o
  -2 -10   2        6.02        5.13      1.22 o
  -1 -10   2       81.72       88.95      2.74 o
   0 -10   2        1.90        3.17      1.07 o
   1 -10   2        4.18        3.33      1.02 o
   2 -10   2       38.23       40.88      2.26 o
   3 -10   2        4.28        1.87      1.31 o
   4 -10   2        0.78        1.40      1.50 o
   5 -10   2       16.81       18.91      2.36 o
   6 -10   2       29.13       25.82      2.48 o
  -8  -9   2        6.74        3.89      1.20 o
  -7  -9   2       65.15       74.48      3.27 o
  -6  -9   2      205.19      199.71      4.38 o
  -5  -9   2      169.46      195.57      4.05 o
  -4  -9   2        1.52        3.59      0.98 o
  -3  -9   2       52.20       49.47      2.07 o
  -2  -9   2       35.47       33.34      1.89 o
  -1  -9   2        4.88        7.32      1.54 o
   0  -9   2      144.28      131.53      3.05 o
   1  -9   2      180.04      176.74      3.52 o
   2  -9   2       73.02       86.04      2.74 o
   3  -9   2      497.20      485.21      8.17 o
   4  -9   2       38.00       41.56      2.90 o
   5  -9   2      143.07      125.83      4.40 o
   6  -9   2        0.12        1.44      1.40 o
  -8  -8   2       32.00       29.09      2.46 o
  -7  -8   2        9.28        8.65      1.33 o
  -6  -8   2      387.05      378.47      5.81 o
  -5  -8   2       52.26       60.03      2.09 o
  -4  -8   2     1170.60     1181.13      9.05 o
  -3  -8   2       95.44      103.48      2.72 o
  -2  -8   2      215.87      212.21      5.64 o
  -1  -8   2       31.79       31.57      2.88 o
   0  -8   2        8.07        3.67      0.94 o
   1  -8   2        3.75        6.27      1.04 o
   2  -8   2      151.36      165.88      2.89 o
   3  -8   2       13.32       10.97      1.22 o
   4  -8   2        7.89        7.83      1.15 o
   5  -8   2      189.66      169.64      4.02 o
   6  -8   2        0.60       -0.25      1.26 o
   7  -8   2        8.75       10.61      2.13 o
  -8  -7   2       24.61       27.98      2.41 o
  -7  -7   2        1.31        0.19      0.91 o
  -6  -7   2       31.55       30.11      1.82 o
  -5  -7   2       16.04       15.15      1.13 o
  -4  -7   2      188.65      193.75      3.29 o
  -3  -7   2      288.65      296.25      4.18 o
  -2  -7   2      512.87      478.57      5.10 o
  -1  -7   2      309.07      291.67      4.31 o
   0  -7   2      398.40      398.82      4.17 o
   1  -7   2      130.49      127.50      2.69 o
   2  -7   2       40.25       40.86      1.48 o
   3  -7   2      109.56       96.93      2.23 o
   4  -7   2      488.91      491.92      5.84 o
   5  -7   2      314.26      326.04      5.80 o
   6  -7   2       17.28       18.25      1.82 o
   7  -7   2      158.03      158.15      5.25 o
  -9  -6   2        0.16        0.77      1.51 o
  -8  -6   2       19.92       22.76      2.22 o
  -7  -6   2       60.02       59.87      2.69 o
  -6  -6   2       89.72       92.34      2.85 o
  -5  -6   2        8.83        8.48      1.23 o
  -4  -6   2      234.46      256.70      3.62 o
  -3  -6   2      509.46      419.21      4.34 o
  -2  -6   2      298.73      328.57      4.02 o
  -1  -6   2      229.60      273.15      3.46 o
   0  -6   2       42.20       24.49      1.39 o
   1  -6   2        2.32        4.72      1.10 o
   2  -6   2      255.02      270.63      2.57 o
   3  -6   2        5.28        8.79      0.87 o
   4  -6   2        0.02       -0.34      0.72 o
   5  -6   2       28.77       27.08      1.61 o
   6  -6   2        9.44        4.24      1.22 o
   7  -6   2      112.75      129.97      4.66 o
   8  -6   2       21.45       14.66      1.82 o
  -9  -5   2        4.77        5.73      1.69 o
  -8  -5   2       27.00       26.22      2.70 o
  -7  -5   2      232.98      233.65      5.00 o
  -6  -5   2      187.46      191.67      3.94 o
  -5  -5   2       11.61       12.14      1.01 o
  -4  -5   2        0.31        0.00      0.63 o
  -3  -5   2        8.16        8.98      0.82 o
  -2  -5   2       44.38       59.19      1.58 o
  -1  -5   2      133.20      111.21      2.76 o
   0  -5   2      714.91      823.17      8.49 o
   1  -5   2      238.09      257.37      6.50 o
   2  -5   2       33.11       43.02      1.51 o
   3  -5   2     1396.67     1458.42      9.42 o
   4  -5   2      798.17      770.59      7.64 o
   5  -5   2        3.15       -0.13      0.87 o
   6  -5   2        9.88        8.65      1.50 o
   7  -5   2       72.50       58.92      3.66 o
   8  -5   2       24.62       20.80      2.46 o
  -9  -4   2        1.77       -0.29      1.30 o
  -8  -4   2       21.81       17.15      1.88 o
  -7  -4   2      120.37      118.38      4.15 o
  -6  -4   2      386.27      416.65      6.07 o
  -5  -4   2        9.06        8.10      0.89 o
  -4  -4   2       15.28        9.02      0.85 o
  -3  -4   2      200.42      219.51      2.73 o
  -2  -4   2      632.70      674.37      4.49 o
  -1  -4   2     1576.03     1636.80      9.70 o
   0  -4   2     1021.68      948.20      5.48 o
   1  -4   2       10.69       10.05      1.03 o
   2  -4   2      141.76      156.88      3.83 o
   3  -4   2      133.07      130.70      1.89 o
   4  -4   2     1196.35     1253.58      9.92 o
   5  -4   2       44.44       44.85      1.66 o
   6  -4   2       95.84      100.57      3.41 o
   7  -4   2        8.05        7.04      1.71 o
   8  -4   2       24.15       15.03      2.10 o
   9  -4   2       13.43       12.42      2.13 o
  -9  -3   2        4.13        4.04      2.23 o
  -8  -3   2      122.71      127.24      4.86 o
  -7  -3   2       44.84       50.15      2.40 o
  -6  -3   2        4.39        2.27      1.01 o
  -5  -3   2        9.60        7.51      0.82 o
  -4  -3   2      980.86     1034.58      6.65 o
  -3  -3   2       53.74       52.91      1.22 o
  -2  -3   2      153.26      148.91      1.83 o
  -1  -3   2     1076.33     1040.33     15.85 o
   0  -3   2     6206.88     5842.12     61.00 o
   1  -3   2      186.58      159.56      2.77 o
   2  -3   2       40.86       39.55      0.87 o
   3  -3   2      125.68      156.38      3.12 o
   4  -3   2       68.09       64.16      1.77 o
   5  -3   2       64.71       65.22      1.95 o
   6  -3   2        3.52        7.05      1.01 o
   7  -3   2      124.02      112.78      4.63 o
   8  -3   2      152.16      136.31      6.12 o
   9  -3   2        4.20        3.63      1.41 o
  -9  -2   2        1.28        0.63      1.32 o
  -8  -2   2       94.98       84.77      4.69 o
  -7  -2   2      346.46      346.95      6.92 o
  -6  -2   2      239.73      229.54      4.19 o
  -5  -2   2       55.09       54.31      1.54 o
  -4  -2   2      874.92      883.59      5.82 o
  -3  -2   2      194.16      213.12      4.03 o
  -2  -2   2       10.26       14.59      0.51 o
  -1  -2   2       19.45       31.49      0.79 o
   0  -2   2     1849.23     1854.62     17.30 o
   1  -2   2      101.46      113.57      1.56 o
   2  -2   2      328.94      356.25      6.56 o
   3  -2   2      989.21      950.17      7.75 o
   4  -2   2       42.71       39.01      1.42 o
   5  -2   2       61.61       70.61      2.29 o
   6  -2   2        0.30       -0.69      1.05 o
   7  -2   2       49.17       61.16      2.84 o
   8  -2   2        5.51        2.99      1.29 o
   9  -2   2       28.24       31.79      2.58 o
  -9  -1   2       46.18       50.13      3.97 o
  -8  -1   2        8.93        7.29      1.88 o
  -7  -1   2        1.45        0.91      1.70 o
  -6  -1   2      122.72      113.33      3.01 o
  -5  -1   2        3.61        4.79      0.80 o
  -4  -1   2       37.36       25.86      1.25 o
  -3  -1   2      159.17      194.68      5.49 o
  -2  -1   2      495.27      562.80      5.95 o
  -1  -1   2     7102.85     6706.41     37.70 o
   0  -1   2     1373.79     1346.48      6.01 o
   1  -1   2      156.30      168.54      1.79 o
   2  -1   2     4413.74     4164.44     12.25 o
   3  -1   2       53.96       69.89      1.44 o
   4  -1   2        7.08        9.04      0.83 o
   5  -1   2       79.86       93.79      2.22 o
   6  -1   2       40.48       38.08      1.91 o
   7  -1   2      104.98      104.73      3.58 o
   8  -1   2       11.21        7.59      1.45 o
   9  -1   2       73.97       89.96      4.05 o
  -9   0   2        0.23        0.44      1.34 o
  -8   0   2        2.39        0.62      1.49 o
  -7   0   2       17.17       15.64      2.80 o
  -6   0   2       88.80       82.74      4.51 o
  -5   0   2       59.92       54.83      2.10 o
  -4   0   2       14.08       15.03      0.95 o
  -3   0   2      195.08      213.72      3.92 o
  -2   0   2        4.28       13.92      0.57 o
  -1   0   2       27.28       33.35      1.04 o
   0   0   2     1765.36     1757.16      7.87 o
   1   0   2     2250.08     2064.03     14.44 o
   2   0   2      686.66      612.86      4.03 o
   3   0   2       71.64       77.85      1.23 o
   4   0   2     1168.64     1217.38      9.63 o
   5   0   2      222.77      237.21      2.74 o
   6   0   2       18.45       15.83      1.36 o
   7   0   2       13.02       15.03      1.33 o
   8   0   2       11.28       11.02      1.37 o
   9   0   2        3.47        2.03      1.12 o
  -9   1   2        6.99        8.78      2.03 o
  -8   1   2       37.29       48.43      4.53 o
  -7   1   2       70.88       70.26      6.96 o
  -6   1   2       15.69       12.42      2.02 o
  -5   1   2       16.52       13.69      1.59 o
  -4   1   2      185.20      175.20      3.22 o
  -3   1   2       46.77       53.85      1.57 o
  -2   1   2      262.84      267.11      4.14 o
  -1   1   2      288.76      285.60      2.54 o
   0   1   2      228.15      220.05      2.03 o
   1   1   2     1207.25     1203.76      8.13 o
   2   1   2      530.07      474.11      3.59 o
   3   1   2     2194.33     2230.87     12.91 o
   4   1   2     8555.69     8353.43     25.03 o
   5   1   2     1422.59     1502.68      8.64 o
   6   1   2      148.45      148.47      2.83 o
   7   1   2       37.52       32.00      1.83 o
   8   1   2       28.30       27.33      2.32 o
   9   1   2       19.68       15.36      1.49 o
  -8   2   2        7.58        8.03      2.39 o
  -7   2   2       17.43       21.78      2.27 o
  -6   2   2        4.87        4.44      1.42 o
  -5   2   2      775.45      727.21     11.14 o
  -4   2   2      128.45      113.08      3.88 o
  -3   2   2      200.46      252.49      6.60 o
  -2   2   2      258.45      251.91      4.00 o
  -1   2   2      115.51      122.30      1.93 o
   0   2   2     2132.20     2091.54     35.36 o
   1   2   2      359.67      374.92      3.45 o
   2   2   2      920.20      991.41      7.44 o
   3   2   2      427.35      501.49      4.59 o
   4   2   2     2514.88     2373.56      8.93 o
   5   2   2     1828.30     1869.24     14.61 o
   6   2   2      817.19      787.30      7.16 o
   7   2   2     1020.53     1080.67     13.97 o
   8   2   2       78.48       67.62      2.61 o
   9   2   2        0.27        0.84      1.26 o
  -8   3   2        8.63        6.80      2.26 o
  -7   3   2       83.84       86.64      4.18 o
  -6   3   2       42.29       43.14      2.95 o
  -5   3   2       85.23       85.35      4.52 o
  -4   3   2       16.73        5.96      1.10 o
  -3   3   2       37.01       50.90      2.28 o
  -2   3   2      157.37      170.82      2.73 o
  -1   3   2      468.80      506.06      7.99 o
   0   3   2     1598.18     1525.01      6.92 o
   1   3   2      239.76      244.51      3.95 o
   2   3   2      561.26      569.56      6.80 o
   3   3   2      177.65      183.47      2.50 o
   4   3   2     1539.53     1401.22     13.15 o
   5   3   2       18.89       10.51      0.90 o
   6   3   2       74.07       73.57      2.27 o
   7   3   2        0.40        2.03      1.12 o
   8   3   2        3.00        0.78      1.07 o
   9   3   2        2.97        4.63      1.47 o
  -8   4   2       10.02       11.03      2.66 o
  -7   4   2      105.52      117.80      5.04 o
  -6   4   2        0.26        0.60      1.38 o
  -5   4   2       17.74       13.30      1.81 o
  -4   4   2       41.68       53.66      2.40 o
  -3   4   2     2358.70     2326.45     27.79 o
  -2   4   2       71.60       63.15      1.83 o
  -1   4   2     1180.66     1141.09      9.92 o
   0   4   2      654.11      638.98      5.27 o
   1   4   2      107.21      107.23      2.07 o
   2   4   2       62.89       74.41      1.65 o
   3   4   2      108.21      113.63      1.83 o
   4   4   2      380.93      332.12      3.71 o
   5   4   2      197.79      192.96      2.28 o
   6   4   2        5.85        4.51      0.90 o
   7   4   2        2.82        1.69      1.09 o
   8   4   2      165.92      162.21      4.41 o
   9   4   2       64.39       64.81      3.63 o
  -8   5   2        4.68        2.66      1.84 o
  -7   5   2        0.03        2.89      1.57 o
  -6   5   2       56.17       52.62      3.38 o
  -5   5   2        2.48        1.43      1.36 o
  -4   5   2       23.00       21.35      1.58 o
  -3   5   2      307.43      306.07      4.50 o
  -2   5   2        5.01        5.76      1.88 o
  -1   5   2     2877.26     2945.45     37.25 o
   0   5   2     1626.29     1632.39      6.45 o
   1   5   2      114.32      119.34      3.30 o
   2   5   2      230.51      257.40      7.96 o
   3   5   2      501.10      477.97      3.73 o
   4   5   2      311.84      319.31      3.22 o
   5   5   2       35.65       26.37      1.07 o
   6   5   2       16.76       15.41      1.29 o
   7   5   2      123.91      137.78      3.84 o
   8   5   2       17.94       16.33      1.90 o
   9   5   2       29.14       31.66      2.66 o
  -7   6   2        8.09       12.14      2.04 o
  -6   6   2        3.21       -0.23      1.57 o
  -5   6   2        7.46        6.69      1.58 o
  -4   6   2      556.12      522.46      9.00 o
  -3   6   2       39.14       36.43      1.79 o
  -2   6   2       45.64       36.60      1.64 o
  -1   6   2       16.55       21.95      1.00 o
   0   6   2      247.06      260.28      4.22 o
   1   6   2       22.99       27.19      1.53 o
   2   6   2        2.95        5.92      2.17 o
   3   6   2      472.04      439.71      3.78 o
   4   6   2      344.19      320.47      3.42 o
   5   6   2       13.69       10.89      1.09 o
   6   6   2        0.82        1.17      0.87 o
   7   6   2        0.02        1.48      1.05 o
   8   6   2       43.95       35.08      2.26 o
   9   6   2       18.44       24.81      2.46 o
  -7   7   2       96.17       95.23      5.00 o
  -6   7   2      185.03      178.31      6.46 o
  -5   7   2      323.64      285.19      7.64 o
  -4   7   2      228.05      215.19      4.03 o
  -3   7   2      544.30      552.22      7.34 o
  -2   7   2       48.49       48.39      2.44 o
  -1   7   2       25.93       27.39      1.36 o
   0   7   2        0.35        1.38      0.43 o
   1   7   2       62.31       57.71      1.65 o
   2   7   2      128.27      136.86      2.93 o
   3   7   2      114.54      115.38      2.11 o
   4   7   2      806.57      774.56      6.24 o
   5   7   2      227.35      240.38      3.29 o
   6   7   2        8.24        4.43      1.11 o
   7   7   2       10.84       12.58      1.51 o
   8   7   2        0.01        1.68      1.03 o
   9   7   2       40.82       47.24      3.87 o
  -6   8   2       94.76      100.74      4.28 o
  -5   8   2      209.48      197.59      4.97 o
  -4   8   2      157.16      157.86      3.62 o
  -3   8   2      421.02      433.33      5.59 o
  -2   8   2      296.29      288.32      5.08 o
  -1   8   2      170.56      204.67      2.91 o
   0   8   2        1.49        0.58      0.38 o
   1   8   2      183.88      196.54      2.66 o
   2   8   2       47.95       52.09      1.66 o
   3   8   2        1.00        3.19      0.68 o
   4   8   2       34.89       34.95      1.37 o
   5   8   2      292.43      306.46      3.88 o
   6   8   2       74.47       80.64      2.91 o
   7   8   2       84.25       88.01      3.55 o
   8   8   2        2.26        2.83      1.42 o
   9   8   2        0.77       -0.22      2.04 o
  -6   9   2       17.91       18.03      2.14 o
  -5   9   2        2.31        2.10      1.25 o
  -4   9   2        7.50        7.82      1.36 o
  -3   9   2      296.52      304.39      5.24 o
  -2   9   2       16.23       16.33      1.75 o
  -1   9   2       12.51       23.84      2.41 o
   0   9   2      450.49      453.24     11.40 o
   1   9   2      124.99      141.54      2.35 o
   2   9   2      114.09      114.00      2.74 o
   3   9   2      348.12      346.08      3.92 o
   4   9   2      249.27      249.90      3.51 o
   5   9   2        4.82        4.88      0.87 o
   6   9   2       49.95       50.60      2.42 o
   7   9   2        0.10       -1.07      1.07 o
   8   9   2        8.36        8.70      1.87 o
  -5  10   2       47.18       47.50      2.80 o
  -4  10   2      371.86      343.39      6.06 o
  -3  10   2      331.74      325.53      5.64 o
  -2  10   2      130.09      135.61      4.04 o
  -1  10   2      410.38      430.82      7.51 o
   0  10   2       24.88       23.15      2.28 o
   1  10   2       78.46       89.02      3.33 o
   2  10   2        1.37        0.17      2.40 o
   3  10   2       54.00       54.62      2.29 o
   4  10   2      319.62      332.28      4.80 o
   5  10   2        1.55        2.89      0.94 o
   6  10   2       47.99       51.44      3.16 o
   7  10   2       44.07       42.14      2.42 o
   8  10   2       44.46       42.84      3.55 o
  -4  11   2        7.47        7.39      1.34 o
  -3  11   2       73.04       72.55      2.90 o
  -2  11   2       45.21       56.49      3.00 o
  -1  11   2       41.12       42.00      2.78 o
   0  11   2      307.93      282.69      6.26 o
   1  11   2      189.50      189.48      7.27 o
   2  11   2        9.71       10.64      1.70 o
   3  11   2        6.49        6.28      1.42 o
   4  11   2       25.47       33.67      1.77 o
   5  11   2       14.66       13.26      1.19 o
   6  11   2       65.66       67.05      3.18 o
   7  11   2        1.21        2.03      1.00 o
   8  11   2        0.89        1.15      1.40 o
  -4  12   2       61.82       68.97      3.38 o
  -3  12   2      102.84      110.60      3.68 o
  -2  12   2      291.53      301.74      6.43 o
  -1  12   2        5.68        3.53      1.72 o
   0  12   2       79.20       58.25      3.16 o
   1  12   2      272.39      273.56      9.01 o
   2  12   2      115.55      106.41      4.12 o
   3  12   2        0.32        0.80      1.70 o
   4  12   2      250.59      236.85      5.17 o
   5  12   2      236.24      237.75      4.98 o
   6  12   2      186.91      191.32      4.95 o
   7  12   2       25.38       21.75      2.73 o
  -3  13   2       11.88       16.83      2.13 o
  -2  13   2       33.63       47.53      3.05 o
  -1  13   2      153.48      164.81      4.88 o
   0  13   2        0.29        3.01      1.49 o
   1  13   2       17.87       19.77      2.18 o
   2  13   2        0.00        1.85      1.33 o
   3  13   2      184.56      170.37      4.84 o
   4  13   2      221.89      239.54      5.22 o
   5  13   2        0.05       -0.71      1.48 o
   6  13   2        0.35       -0.58      1.27 o
  -1  14   2       33.15       33.05      3.05 o
   0  14   2      116.09      125.14      6.05 o
   1  14   2       30.71       29.35      3.22 o
   2  14   2        1.82        3.28      1.75 o
   3  14   2        4.05       14.18      3.84 o
   4  14   2        1.34        3.14      1.95 o
   5  14   2       11.03       16.89      2.56 o
   1  15   2       27.88       33.56      3.42 o
   2  15   2       11.88       15.00      2.46 o
   3  15   2        1.15        1.96      2.26 o
  -3 -14   3       22.06       29.02      2.25 o
  -2 -14   3        5.38        6.64      1.57 o
  -1 -14   3        0.71        2.68      1.23 o
   0 -14   3        1.48        1.37      1.37 o
   1 -14   3        0.29        0.00      1.39 o
  -5 -13   3       11.55       11.52      1.75 o
  -4 -13   3      124.45      112.79      4.00 o
  -3 -13   3       16.12       20.03      1.92 o
  -2 -13   3        8.31       12.67      1.98 o
  -1 -13   3        0.02        0.84      1.16 o
   0 -13   3       79.19       72.72      3.17 o
   1 -13   3        0.06        2.33      1.43 o
   2 -13   3        0.16       -0.11      1.38 o
   3 -13   3        0.15       -0.21      1.29 o
  -6 -12   3        8.88        9.05      2.06 o
  -5 -12   3       43.16       36.84      2.62 o
  -4 -12   3      197.11      203.89      5.13 o
  -3 -12   3      162.73      164.17      4.11 o
  -2 -12   3       40.12       42.31      2.02 o
  -1 -12   3        8.18        9.18      1.36 o
   0 -12   3        0.83        1.83      1.01 o
   1 -12   3       35.59       34.15      2.56 o
   2 -12   3       12.12       10.85      2.03 o
   3 -12   3        4.40        3.87      1.52 o
   4 -12   3       47.59       51.44      3.23 o
  -6 -11   3       20.79       25.15      2.26 o
  -5 -11   3        5.09        2.67      1.93 o
  -4 -11   3      131.35      118.60      3.78 o
  -3 -11   3       69.60       67.93      2.63 o
  -2 -11   3       15.03       16.06      1.48 o
  -1 -11   3      123.27      107.30      3.44 o
   0 -11   3      128.38      132.94      3.49 o
   1 -11   3      295.75      259.21      4.78 o
   2 -11   3      223.91      232.87      5.15 o
   3 -11   3      335.40      315.96      6.96 o
   4 -11   3       20.94       28.04      2.48 o
   5 -11   3       22.35       18.62      2.52 o
  -7 -10   3       48.21       49.63      3.15 o
  -6 -10   3       47.57       46.62      2.95 o
  -5 -10   3      512.18      508.40      8.64 o
  -4 -10   3      313.94      299.83      5.11 o
  -3 -10   3        8.32       11.90      1.32 o
  -2 -10   3        1.18        1.63      1.47 o
  -1 -10   3       29.55       29.03      1.63 o
   0 -10   3      128.97      130.44      3.30 o
   1 -10   3      215.57      188.71      3.92 o
   2 -10   3       84.68       82.25      2.97 o
   3 -10   3      179.61      169.28      4.38 o
   4 -10   3        8.70       11.81      1.49 o
   5 -10   3        0.16        0.87      1.54 o
   6 -10   3       51.20       46.04      3.16 o
  -7  -9   3        0.79        0.89      1.06 o
  -6  -9   3       91.67       85.09      3.31 o
  -5  -9   3      105.66      111.81      4.07 o
  -4  -9   3      522.23      489.82      6.23 o
  -3  -9   3       40.30       43.35      2.02 o
  -2  -9   3      295.71      319.95      4.80 o
  -1  -9   3       10.86        9.04      1.17 o
   0  -9   3       26.27       26.99      1.63 o
   1  -9   3      124.03      141.53      3.31 o
   2  -9   3        1.56        2.10      0.92 o
   3  -9   3      158.85      149.76      4.43 o
   4  -9   3      254.96      266.14      5.43 o
   5  -9   3      194.86      194.82      5.54 o
   6  -9   3       82.20       77.12      3.39 o
  -8  -8   3       15.96       20.99      2.50 o
  -7  -8   3        0.04        0.21      1.01 o
  -6  -8   3        0.53        0.22      1.21 o
  -5  -8   3       17.38       17.13      1.28 o
  -4  -8   3      924.29      922.19      7.47 o
  -3  -8   3     1231.20     1260.27     12.29 o
  -2  -8   3       83.84       87.58      3.84 o
  -1  -8   3        0.44       -0.20      0.89 o
   0  -8   3      112.59      112.01      3.11 o
   1  -8   3       42.73       40.00      1.99 o
   2  -8   3       30.52       27.20      1.35 o
   3  -8   3      362.24      378.05      5.12 o
   4  -8   3       95.40       87.98      3.09 o
   5  -8   3      133.01      139.48      4.54 o
   6  -8   3      165.41      154.93      4.54 o
   7  -8   3       94.18       84.25      4.82 o
  -8  -7   3        0.99       -0.68      1.19 o
  -7  -7   3      141.99      124.04      4.09 o
  -6  -7   3       84.00       84.37      3.23 o
  -5  -7   3        5.98        9.33      1.49 o
  -4  -7   3      517.77      524.93      5.46 o
  -3  -7   3       26.28       35.10      1.50 o
  -2  -7   3     2189.47     2259.35     17.50 o
  -1  -7   3       15.80       14.59      1.58 o
   0  -7   3      505.25      492.03      4.73 o
   1  -7   3      153.34      189.43      3.32 o
   2  -7   3       84.04       81.96      1.97 o
   3  -7   3      253.08      233.72      4.04 o
   4  -7   3        4.54        6.17      1.11 o
   5  -7   3       13.20       12.79      1.38 o
   6  -7   3        8.09        5.96      1.25 o
   7  -7   3       16.61       29.15      2.91 o
  -8  -6   3        0.33        0.11      1.21 o
  -7  -6   3        0.74        0.22      1.09 o
  -6  -6   3        3.25        4.29      1.02 o
  -5  -6   3        1.91        1.50      0.80 o
  -4  -6   3       94.01       90.81      2.26 o
  -3  -6   3       20.10       26.83      1.33 o
  -2  -6   3      219.80      229.21      3.06 o
  -1  -6   3     1370.89     1356.44      7.98 o
   0  -6   3      372.81      359.30      4.80 o
   1  -6   3      481.15      539.07      3.41 o
   2  -6   3       75.57       92.75      1.78 o
   3  -6   3       55.49       58.12      1.69 o
   4  -6   3       82.19       82.68      2.27 o
   5  -6   3        0.42       -0.16      0.96 o
   6  -6   3       45.53       38.15      2.00 o
   7  -6   3       75.29       89.48      3.82 o
   8  -6   3       22.67       25.47      2.87 o
  -8  -5   3       22.31       18.86      2.03 o
  -7  -5   3       39.60       41.90      2.71 o
  -6  -5   3        2.54        3.54      0.98 o
  -5  -5   3      164.28      182.18      3.24 o
  -4  -5   3       15.05       12.01      1.01 o
  -3  -5   3      246.29      208.35      3.19 o
  -2  -5   3     3078.99     3185.09     11.84 o
  -1  -5   3      190.57      139.85      4.42 o
   0  -5   3     1504.99     1648.07     11.73 o
   1  -5   3        1.73        1.70      0.56 o
   2  -5   3      312.16      383.44      3.26 o
   3  -5   3        0.80       -0.65      0.65 o
   4  -5   3      182.05      189.35      3.25 o
   5  -5   3        5.58        6.92      1.07 o
   6  -5   3       83.64       87.37      2.95 o
   7  -5   3      121.82      123.64      4.32 o
   8  -5   3       25.90       14.56      2.19 o
  -8  -4   3       40.40       35.39      3.14 o
  -7  -4   3       29.25       29.65      1.97 o
  -6  -4   3       12.02       11.05      1.32 o
  -5  -4   3      129.50      125.77      2.66 o
  -4  -4   3     1419.21     1485.99     12.91 o
  -3  -4   3      293.76      298.06      2.75 o
  -2  -4   3       76.44       71.37      2.29 o
  -1  -4   3     1009.22     1076.53      7.16 o
   0  -4   3      126.17      146.55      6.39 o
   1  -4   3       10.39        8.15      1.01 o
   2  -4   3      132.09      148.47      1.94 o
   3  -4   3        5.40       13.47      0.89 o
   4  -4   3       19.44       14.95      1.26 o
   5  -4   3       76.68       76.39      2.16 o
   6  -4   3      111.67      138.04      3.60 o
   7  -4   3        0.10        1.20      1.27 o
   8  -4   3       29.21       32.63      4.04 o
   9  -4   3       34.05       28.53      3.43 o
  -9  -3   3        0.90        1.76      2.42 o
  -8  -3   3        5.05        5.16      1.56 o
  -7  -3   3        0.06        0.14      1.09 o
  -6  -3   3       41.43       39.48      2.08 o
  -5  -3   3        0.41       -0.05      0.66 o
  -4  -3   3      908.06      910.26      7.06 o
  -3  -3   3       38.56       49.09      1.23 o
  -2  -3   3      304.80      293.55      3.72 o
  -1  -3   3      482.93      513.51      6.85 o
   0  -3   3       89.80       75.25      1.61 o
   1  -3   3       10.58        9.52      0.52 o
   2  -3   3       41.49       38.52      1.34 o
   3  -3   3      421.14      442.91      5.54 o
   4  -3   3       37.49       45.00      1.60 o
   5  -3   3       54.11       51.77      1.78 o
   6  -3   3       34.24       31.68      1.63 o
   7  -3   3      227.76      215.72      6.19 o
   8  -3   3       34.47       39.28      4.06 o
   9  -3   3        0.46       -1.90      1.90 o
  -9  -2   3       11.14       11.26      2.15 o
  -8  -2   3      159.68      160.93      6.45 o
  -7  -2   3       42.53       39.47      3.16 o
  -6  -2   3       70.21       61.22      2.51 o
  -5  -2   3       26.97       35.25      1.27 o
  -4  -2   3      746.05      725.30      6.84 o
  -3  -2   3      373.31      424.85      3.50 o
  -2  -2   3      477.43      499.00      3.91 o
  -1  -2   3      448.00      395.42      3.19 o
   0  -2   3      848.78      902.13      9.06 o
   1  -2   3       14.54       17.76      0.81 o
   2  -2   3      176.22      190.06      2.97 o
   3  -2   3        6.49        6.66      0.85 o
   4  -2   3        8.56        8.44      0.85 o
   5  -2   3        1.75        1.38      0.65 o
   6  -2   3        0.25        0.00      0.70 o
   7  -2   3      130.20      138.25      4.06 o
   8  -2   3        0.28       -0.37      1.24 o
   9  -2   3        3.15        4.16      1.64 o
  -8  -1   3       15.73       11.62      2.17 o
  -7  -1   3      176.38      178.50      6.44 o
  -6  -1   3      272.88      282.77      7.23 o
  -5  -1   3      444.93      447.79      5.25 o
  -4  -1   3      279.30      257.65      3.80 o
  -3  -1   3       43.37       38.30      2.95 o
  -2  -1   3        1.01        5.22      0.76 o
  -1  -1   3        0.81        0.52      0.37 o
   0  -1   3      818.67      903.00     11.65 o
   1  -1   3      162.07      158.16      1.92 o
   2  -1   3      188.44      219.68      3.35 o
   3  -1   3        1.89        0.82      0.55 o
   4  -1   3       48.29       64.55      2.11 o
   5  -1   3       86.39       81.28      1.79 o
   6  -1   3       40.56       39.71      2.38 o
   7  -1   3       30.87       31.82      1.93 o
   8  -1   3       47.22       49.15      2.92 o
   9  -1   3        1.95        3.84      1.65 o
  -8   0   3        4.12        5.03      1.81 o
  -7   0   3        0.82        0.18      1.96 o
  -6   0   3      368.68      351.35     10.06 o
  -5   0   3        8.76       13.68      2.00 o
  -4   0   3       81.14       65.54      2.93 o
  -3   0   3      333.40      325.21      3.02 o
  -2   0   3      137.82      165.72      1.97 o
  -1   0   3       78.09       79.37      1.24 o
   0   0   3      319.99      342.14      3.22 o
   1   0   3     5567.24     5191.71     50.77 o
   2   0   3      304.37      310.46      2.56 o
   3   0   3       14.94       22.16      0.82 o
   4   0   3      154.60      161.97      2.31 o
   5   0   3      483.64      511.41      4.92 o
   6   0   3       25.32       21.67      1.40 o
   7   0   3       34.30       37.06      1.84 o
   8   0   3       61.39       77.50      2.79 o
   9   0   3        0.15       -0.59      1.44 o
  -8   1   3       20.75       21.80      3.39 o
  -7   1   3      193.27      179.90     12.01 o
  -6   1   3       62.83       59.71      3.07 o
  -5   1   3       13.81       15.20      1.26 o
  -4   1   3        7.64        1.89      0.63 o
  -3   1   3       36.05       33.95      1.32 o
  -2   1   3        0.03        0.07      0.74 o
  -1   1   3      110.04      121.87      1.90 o
   0   1   3     1400.31     1356.36     11.22 o
   1   1   3      532.93      596.65      4.55 o
   2   1   3     9493.22     8640.45     25.38 o
   3   1   3      795.74      707.54      5.11 o
   4   1   3     1048.44     1070.18      7.40 o
   5   1   3      710.78      644.97      4.30 o
   6   1   3      305.25      325.39      3.90 o
   7   1   3       46.63       48.07      1.84 o
   8   1   3       94.11      102.36      3.13 o
   9   1   3      130.73      143.46      4.40 o
  -8   2   3      122.37      120.08      7.14 o
  -7   2   3       56.55       60.48      4.83 o
  -6   2   3       65.35       74.04      4.55 o
  -5   2   3     1115.55     1051.93     16.23 o
  -4   2   3      324.36      257.23      8.45 o
  -3   2   3      384.87      372.39      6.20 o
  -2   2   3       82.02       65.73      1.99 o
  -1   2   3       14.81       11.25      0.96 o
   0   2   3     6604.58     6361.41     19.36 o
   1   2   3     5154.01     4785.44     45.25 o
   2   2   3     2316.80     2208.65     11.13 o
   3   2   3      333.61      346.49      5.87 o
   4   2   3       38.62       47.64      1.76 o
   5   2   3      527.75      555.13      4.59 o
   6   2   3     1383.14     1396.09      9.93 o
   7   2   3     1115.29     1143.56     13.72 o
   8   2   3       89.62       68.41      2.59 o
   9   2   3       39.00       46.36      2.62 o
  10   2   3        0.05       -0.46      1.44 o
  -8   3   3        0.01        0.38      1.78 o
  -7   3   3      165.76      180.14      8.31 o
  -6   3   3      100.00       96.08      4.16 o
  -5   3   3        0.13       -0.41      1.42 o
  -4   3   3       17.59        9.13      1.61 o
  -3   3   3       20.52       19.93      0.99 o
  -2   3   3       58.93       88.07      4.10 o
  -1   3   3        0.57        3.24      0.67 o
   0   3   3       23.79       32.26      1.61 o
   1   3   3     2031.13     2036.47     18.99 o
   2   3   3      432.25      410.75      5.49 o
   3   3   3       14.45        8.99      1.28 o
   4   3   3       23.02       37.68      1.51 o
   5   3   3       40.52       30.26      1.30 o
   6   3   3      474.32      468.34      6.48 o
   7   3   3     1834.68     1888.87     12.37 o
   8   3   3      226.99      207.72      4.85 o
   9   3   3      181.87      205.37      6.13 o
  10   3   3        0.21        0.34      1.39 o
  -8   4   3       12.46       15.50      3.21 o
  -7   4   3       41.39       46.78      4.56 o
  -6   4   3       23.75       23.16      2.31 o
  -5   4   3      455.26      455.51      9.95 o
  -4   4   3       66.92       59.96      2.35 o
  -3   4   3        7.36       10.28      0.99 o
  -2   4   3     1129.27     1235.66     13.76 o
  -1   4   3      187.70      159.10      4.29 o
   0   4   3      905.12      917.41      8.96 o
   1   4   3      129.21      119.25      2.12 o
   2   4   3       17.38       20.85      1.07 o
   3   4   3      493.24      448.17      4.20 o
   4   4   3      153.99      158.13      4.00 o
   5   4   3       75.12       71.73      1.57 o
   6   4   3       23.31       18.01      1.21 o
   7   4   3      103.83      109.90      3.35 o
   8   4   3        4.43        8.45      1.79 o
   9   4   3      102.38       91.61      4.21 o
  -7   5   3        8.51       12.13      2.83 o
  -6   5   3        3.70        1.75      1.57 o
  -5   5   3       42.43       41.25      2.48 o
  -4   5   3      539.80      536.08      6.98 o
  -3   5   3      134.08      142.58      2.58 o
  -2   5   3       26.39       32.16      1.14 o
  -1   5   3     1023.54     1015.33     10.51 o
   0   5   3       95.24      127.38      3.13 o
   1   5   3     1871.71     1906.25      8.46 o
   2   5   3       37.24       37.63      2.32 o
   3   5   3       79.13       66.83      1.60 o
   4   5   3      271.89      298.16      3.12 o
   5   5   3       92.94       98.50      2.38 o
   6   5   3      140.98      132.03      2.80 o
   7   5   3        9.22        8.61      1.37 o
   8   5   3      141.07      139.61      4.91 o
   9   5   3        2.79        2.06      1.47 o
  -7   6   3       55.92       53.30      5.19 o
  -6   6   3        0.67        0.36      1.62 o
  -5   6   3      208.18      205.36      6.79 o
  -4   6   3       47.16       58.22      2.63 o
  -3   6   3        8.38        5.86      1.23 o
  -2   6   3       20.97       23.13      1.87 o
  -1   6   3       18.97       20.63      1.08 o
   0   6   3        5.22        8.45      1.46 o
   1   6   3      931.08      969.48     10.33 o
   2   6   3      463.70      473.98      8.18 o
   3   6   3      389.55      385.51      3.72 o
   4   6   3     1192.97     1208.58      9.04 o
   5   6   3      603.21      632.23      6.64 o
   6   6   3        4.93        3.90      0.91 o
   7   6   3        0.00        1.21      0.95 o
   8   6   3       41.79       44.68      2.96 o
   9   6   3       41.71       51.29      3.29 o
  -7   7   3      300.76      315.79     11.93 o
  -6   7   3       32.69       40.29      3.28 o
  -5   7   3        0.00        2.06      1.40 o
  -4   7   3      160.97      165.70      5.56 o
  -3   7   3        9.81        6.09      1.07 o
  -2   7   3      392.00      390.96      6.27 o
  -1   7   3       59.27       66.11      2.62 o
   0   7   3      525.21      503.00      5.50 o
   1   7   3      113.09      132.66      1.98 o
   2   7   3      158.82      158.87      2.97 o
   3   7   3        5.99        7.99      0.75 o
   4   7   3       35.67       52.53      1.53 o
   5   7   3       92.78       94.95      2.11 o
   6   7   3      103.07       99.69      2.74 o
   7   7   3      200.00      209.77      5.16 o
   8   7   3       11.35       14.37      2.34 o
   9   7   3       41.93       40.56      3.04 o
  -6   8   3       10.61       18.56      2.16 o
  -5   8   3       98.12      103.10      3.70 o
  -4   8   3       22.35       16.25      1.44 o
  -3   8   3      627.13      618.08      7.34 o
  -2   8   3       33.74       26.12      1.97 o
  -1   8   3      205.53      217.88      4.79 o
   0   8   3     1132.28     1101.08     15.25 o
   1   8   3      632.85      639.88      5.71 o
   2   8   3       79.81       90.47      2.31 o
   3   8   3        0.00        0.57      0.88 o
   4   8   3        0.04        1.02      0.69 o
   5   8   3       31.69       31.85      1.37 o
   6   8   3       26.49       23.22      1.36 o
   7   8   3      217.30      215.91      5.39 o
   8   8   3      218.94      227.94      7.46 o
   9   8   3        0.41       -1.12      1.95 o
  -6   9   3       16.66       14.14      1.92 o
  -5   9   3       37.91       44.10      2.60 o
  -4   9   3        2.51        1.93      1.13 o
  -3   9   3        2.22        1.10      1.19 o
  -2   9   3      561.86      521.31      8.12 o
  -1   9   3        0.19        3.51      1.60 o
   0   9   3       21.64       21.86      1.84 o
   1   9   3      170.40      205.27      5.29 o
   2   9   3        0.51        2.19      0.82 o
   3   9   3        2.87        2.76      0.87 o
   4   9   3      120.29      109.24      2.38 o
   5   9   3        1.79        2.96      0.89 o
   6   9   3       11.84       12.42      1.53 o
   7   9   3       43.54       44.74      3.35 o
   8   9   3       37.62       35.25      3.23 o
   9   9   3       47.19       47.77      5.28 o
  -5  10   3        1.77        1.87      1.21 o
  -4  10   3       16.70       13.28      1.38 o
  -3  10   3      227.15      229.50      4.99 o
  -2  10   3       41.05       46.02      2.57 o
  -1  10   3       77.56       89.16      4.45 o
   0  10   3       94.31       91.80      3.51 o
   1  10   3       82.37       97.09      3.99 o
   2  10   3      136.18      129.06      3.53 o
   3  10   3       33.63       41.67      2.05 o
   4  10   3      174.12      171.18      3.88 o
   5  10   3      136.29      145.19      3.28 o
   6  10   3      127.61      138.46      3.62 o
   7  10   3        4.30        2.94      1.26 o
   8  10   3       17.78       20.80      2.67 o
  -4  11   3        9.06        5.48      1.26 o
  -3  11   3       21.57       16.69      1.51 o
  -2  11   3      700.44      668.63      9.07 o
  -1  11   3      333.19      332.19      7.18 o
   0  11   3      269.64      248.68      6.83 o
   1  11   3       45.80       48.33      3.01 o
   2  11   3        0.11        0.80      1.82 o
   3  11   3       96.87      114.98      4.28 o
   4  11   3       30.55       32.29      1.97 o
   5  11   3        1.57        1.52      1.18 o
   6  11   3       43.26       46.37      3.29 o
   7  11   3       46.84       45.74      3.60 o
   8  11   3       67.82       74.73      4.66 o
  -3  12   3       13.41       16.04      1.57 o
  -2  12   3      155.44      160.95      4.77 o
  -1  12   3        2.71        4.68      1.63 o
   0  12   3       83.28       78.98      3.59 o
   1  12   3      228.43      243.12      8.15 o
   2  12   3       56.66       40.88      3.40 o
   3  12   3      175.97      185.15      4.94 o
   4  12   3      162.82      158.53      4.68 o
   5  12   3       10.22       10.05      1.78 o
   6  12   3       43.86       42.90      2.77 o
   7  12   3        7.88        7.71      2.07 o
  -2  13   3       63.35       65.14      3.79 o
  -1  13   3       74.10       78.84      4.79 o
   0  13   3      120.32      140.18      6.15 o
   1  13   3       10.12       15.34      2.58 o
   2  13   3       12.25        7.12      2.51 o
   3  13   3       42.11       44.74      3.19 o
   4  13   3       39.66       31.96      2.37 o
   5  13   3       21.23       25.82      2.62 o
   6  13   3       20.94       16.74      2.49 o
  -1  14   3        2.13        2.99      1.77 o
   0  14   3       51.78       62.60      4.46 o
   1  14   3       63.57       71.95      4.70 o
   2  14   3        8.01       13.06      2.38 o
   3  14   3       86.49       89.91      4.44 o
   4  14   3      116.48      116.30      4.95 o
   5  14   3       81.47       64.95      3.79 o
   2  15   3        1.71       -0.86      2.90 o
  -3 -14   4        8.52       14.29      1.77 o
  -2 -14   4       39.52       44.43      3.02 o
  -1 -14   4       36.31       41.66      2.54 o
   0 -14   4       50.27       48.54      3.08 o
   1 -14   4       51.83       48.60      3.17 o
  -4 -13   4        0.16        0.17      1.03 o
  -3 -13   4       48.26       45.69      2.66 o
  -2 -13   4       11.94        9.60      1.36 o
  -1 -13   4       43.96       51.12      2.48 o
   0 -13   4        0.14        2.15      1.23 o
   1 -13   4        5.75        6.86      1.55 o
   2 -13   4        0.65        2.55      1.44 o
   3 -13   4       24.44       30.74      2.55 o
  -5 -12   4        6.89        9.69      1.64 o
  -4 -12   4       11.76        5.92      1.22 o
  -3 -12   4        0.15        0.40      1.24 o
  -2 -12   4       75.88       75.03      2.93 o
  -1 -12   4      125.37      132.07      3.70 o
   0 -12   4      267.99      269.41      5.19 o
   1 -12   4        0.99        0.62      0.95 o
   2 -12   4       15.86       18.52      2.06 o
   3 -12   4       16.17       20.88      2.19 o
   4 -12   4        0.80        1.15      1.40 o
  -6 -11   4        4.91        4.53      1.40 o
  -5 -11   4       10.29       14.72      1.83 o
  -4 -11   4       76.83       72.24      3.09 o
  -3 -11   4       65.32       57.11      2.74 o
  -2 -11   4       25.41       31.60      1.79 o
  -1 -11   4       15.97       14.19      1.38 o
   0 -11   4       56.88       66.11      2.62 o
   1 -11   4       14.52       12.60      1.38 o
   2 -11   4        2.52        1.96      1.03 o
   3 -11   4      166.18      169.03      4.61 o
   4 -11   4      101.22      112.65      3.93 o
   5 -11   4        2.07        5.08      2.01 o
  -7 -10   4        0.64        2.00      1.36 o
  -6 -10   4       29.83       28.31      2.43 o
  -5 -10   4       17.56       15.64      1.83 o
  -4 -10   4       73.89       75.70      3.07 o
  -3 -10   4      258.27      239.04      5.84 o
  -2 -10   4      201.06      212.31      3.79 o
  -1 -10   4       26.13       20.21      1.43 o
   0 -10   4        5.72        9.70      1.29 o
   1 -10   4      115.68      117.74      3.21 o
   2 -10   4       13.91       14.58      1.50 o
   3 -10   4      272.52      250.50      6.00 o
   4 -10   4      451.74      458.05      7.47 o
   5 -10   4      225.31      214.72      6.14 o
   6 -10   4        1.48        3.93      1.92 o
  -7  -9   4       11.20       12.24      1.59 o
  -6  -9   4      127.96      140.55      4.31 o
  -5  -9   4        7.64        6.66      1.19 o
  -4  -9   4       52.60       58.75      2.67 o
  -3  -9   4     2402.65     2386.61     14.88 o
  -2  -9   4      766.99      697.64      6.68 o
  -1  -9   4      158.14      157.47      3.37 o
   0  -9   4       68.98       77.65      2.32 o
   1  -9   4      183.79      163.65      3.62 o
   2  -9   4        6.43        7.36      1.16 o
   3  -9   4      116.99      114.41      3.14 o
   4  -9   4       49.69       51.93      2.61 o
   5  -9   4      122.48      108.60      4.62 o
   6  -9   4       60.25       74.27      3.40 o
  -7  -8   4       24.50       25.55      2.10 o
  -6  -8   4        0.23        0.93      1.07 o
  -5  -8   4       45.93       55.54      2.78 o
  -4  -8   4       38.64       45.51      2.06 o
  -3  -8   4      359.50      352.58      4.31 o
  -2  -8   4      355.13      341.75      4.22 o
  -1  -8   4      248.78      253.64      3.99 o
   0  -8   4      505.80      468.66      5.07 o
   1  -8   4       26.78       31.83      1.63 o
   2  -8   4      135.00      143.21      3.26 o
   3  -8   4      221.36      228.78      4.30 o
   4  -8   4      187.56      191.85      4.49 o
   5  -8   4        4.29        2.02      1.26 o
   6  -8   4        0.08        0.07      1.03 o
   7  -8   4       77.58       84.50      4.14 o
  -8  -7   4        3.83        3.74      1.81 o
  -7  -7   4        0.28       -0.67      0.99 o
  -6  -7   4        6.40        2.49      1.13 o
  -5  -7   4        0.32        1.24      1.23 o
  -4  -7   4      648.11      687.00      7.06 o
  -3  -7   4       44.97       46.16      1.50 o
  -2  -7   4      651.05      664.36      5.44 o
  -1  -7   4      387.20      450.12      8.82 o
   0  -7   4     1388.72     1442.61      8.09 o
   1  -7   4      232.35      241.85      2.22 o
   2  -7   4        8.11       10.57      0.82 o
   3  -7   4       30.58       34.77      1.72 o
   4  -7   4      118.59      115.34      3.29 o
   5  -7   4      226.21      234.32      9.38 o
   6  -7   4       36.55       27.03      2.06 o
   7  -7   4        0.56        0.20      0.98 o
  -8  -6   4       54.03       44.00      2.96 o
  -7  -6   4       74.62       74.70      3.62 o
  -6  -6   4        2.66        4.13      1.32 o
  -5  -6   4       50.07       40.42      2.18 o
  -4  -6   4       59.11       52.49      2.16 o
  -3  -6   4       95.01       89.88      1.88 o
  -2  -6   4       27.69       28.76      1.06 o
  -1  -6   4       15.23       16.49      1.37 o
   0  -6   4      472.44      549.24      5.27 o
   1  -6   4      110.08      116.40      1.78 o
   2  -6   4      406.33      427.25      4.01 o
   3  -6   4      557.49      527.99      8.07 o
   4  -6   4      636.47      624.73      9.21 o
   5  -6   4       39.71       37.08      2.01 o
   6  -6   4       22.55       19.11      1.70 o
   7  -6   4        7.26        6.87      1.52 o
   8  -6   4       17.41       11.42      2.62 o
  -8  -5   4       27.63       22.50      2.20 o
  -7  -5   4       42.00       50.28      2.99 o
  -6  -5   4        6.04        5.85      1.31 o
  -5  -5   4       20.10       17.45      1.22 o
  -4  -5   4       28.53       28.21      1.34 o
  -3  -5   4       98.37       95.54      1.73 o
  -2  -5   4      119.44      101.74      2.28 o
  -1  -5   4       43.36       37.61      1.25 o
   0  -5   4       17.96       21.60      2.51 o
   1  -5   4      590.06      530.18      8.48 o
   2  -5   4       94.79      103.14      1.79 o
   3  -5   4       12.69       14.81      0.85 o
   4  -5   4        7.72       11.05      0.94 o
   5  -5   4        0.03        0.31      0.81 o
   6  -5   4       37.43       38.86      1.95 o
   7  -5   4        1.43        2.12      1.20 o
   8  -5   4       34.88       31.73      3.16 o
  -8  -4   4        0.35        0.53      1.37 o
  -7  -4   4       29.73       29.40      2.39 o
  -6  -4   4       10.01       14.96      1.74 o
  -5  -4   4       18.86       19.80      1.53 o
  -4  -4   4      208.28      201.43      3.15 o
  -3  -4   4      355.46      382.24      3.88 o
  -2  -4   4       90.59       99.72      2.15 o
  -1  -4   4       62.74       56.46      1.55 o
   0  -4   4      459.81      523.98     11.00 o
   1  -4   4      196.33      337.09     12.83 o
   2  -4   4     1801.20     1913.75     19.36 o
   3  -4   4        9.74        5.23      0.68 o
   4  -4   4        1.47        4.14      0.85 o
   5  -4   4        1.43        3.42      0.85 o
   6  -4   4        1.22        2.92      1.00 o
   7  -4   4      147.64      140.77      5.10 o
   8  -4   4      127.77      131.59      5.26 o
   9  -4   4        0.01        2.11      2.62 o
  -8  -3   4        0.00       -0.85      1.49 o
  -7  -3   4        0.40        0.97      1.11 o
  -6  -3   4       73.07       73.87      3.29 o
  -5  -3   4       22.34       22.36      1.26 o
  -4  -3   4      128.09      115.66      2.38 o
  -3  -3   4      262.38      263.83      2.38 o
  -2  -3   4     1413.40     1445.64      8.86 o
  -1  -3   4       76.47       71.41      1.39 o
   0  -3   4     2241.49     2261.37     16.06 o
   1  -3   4       76.69       56.47      2.15 o
   2  -3   4        5.78        6.47      0.84 o
   3  -3   4        1.43        2.17      0.74 o
   4  -3   4        3.07        6.29      0.86 o
   5  -3   4       58.10       71.66      2.17 o
   6  -3   4        1.42        0.91      0.77 o
   7  -3   4       26.13       29.22      2.49 o
   8  -3   4       29.93       48.84      7.71 o
   9  -3   4        2.83        1.20      1.66 o
  -8  -2   4      139.84      149.05      6.33 o
  -7  -2   4        0.03        0.06      1.48 o
  -6  -2   4       65.94       73.66      3.23 o
  -5  -2   4        5.30        3.12      1.00 o
  -4  -2   4      300.82      282.04      4.43 o
  -3  -2   4       10.80       11.55      0.70 o
  -2  -2   4      107.01       80.43      1.38 o
  -1  -2   4       10.35        7.36      0.51 o
   0  -2   4      980.07     1054.01      6.97 o
   1  -2   4      543.95      582.29      6.25 o
   2  -2   4       50.69       41.72      1.26 o
   3  -2   4       78.76       86.06      1.78 o
   4  -2   4      317.50      283.68      3.41 o
   5  -2   4        0.24        1.08      0.62 o
   6  -2   4        0.02        0.70      0.66 o
   7  -2   4      311.09      317.47      6.93 o
   8  -2   4       49.87       42.25      3.69 o
   9  -2   4       47.71       50.78      3.68 o
  -8  -1   4        0.14       -0.63      1.69 o
  -7  -1   4       57.32       53.72      3.77 o
  -6  -1   4       40.70       41.32      2.49 o
  -5  -1   4      147.38      155.34      4.35 o
  -4  -1   4      558.87      580.99      5.34 o
  -3  -1   4     1861.52     1963.29     16.96 o
  -2  -1   4      581.46      569.34      4.73 o
  -1  -1   4      383.28      410.30      4.02 o
   0  -1   4      811.70      843.88      6.00 o
   1  -1   4        0.01        1.20      0.37 o
   2  -1   4       11.96       18.62      0.72 o
   3  -1   4      352.66      389.02      3.44 o
   4  -1   4       19.93       12.58      0.86 o
   5  -1   4        3.08        6.04      0.82 o
   6  -1   4      203.99      204.99      4.30 o
   7  -1   4       11.36       13.97      1.29 o
   8  -1   4        4.15        1.65      1.16 o
   9  -1   4       24.62       30.59      2.86 o
  -8   0   4        0.14        1.05      1.68 o
  -7   0   4      165.67      164.53      6.44 o
  -6   0   4        5.11        6.65      2.23 o
  -5   0   4       18.19       14.56      1.29 o
  -4   0   4      192.49      204.29      3.24 o
  -3   0   4      288.60      244.33      3.04 o
  -2   0   4        4.61        3.01      0.68 o
  -1   0   4       94.71      105.93      2.93 o
   0   0   4     1032.54     1119.39     11.67 o
   1   0   4      852.83      785.20     10.45 o
   2   0   4      578.23      546.76      9.70 o
   3   0   4      574.89      556.67      5.16 o
   4   0   4      269.68      278.44      2.95 o
   5   0   4       12.61       10.34      0.76 o
   6   0   4        0.01        0.18      0.73 o
   7   0   4      341.08      352.12      5.91 o
   8   0   4       19.80       24.82      1.93 o
   9   0   4       53.54       70.13      3.57 o
  -8   1   4       43.21       46.43      4.56 o
  -7   1   4      152.29      145.83      7.47 o
  -6   1   4       35.24       34.51      3.62 o
  -5   1   4      223.27      240.34      9.01 o
  -4   1   4       17.29       18.47      1.66 o
  -3   1   4        4.97        2.30      1.16 o
  -2   1   4        4.90        6.09      1.59 o
  -1   1   4        0.29        4.72      0.80 o
   0   1   4      201.47      205.86      2.87 o
   1   1   4      111.51       97.28      1.30 o
   2   1   4        8.56        4.77      0.52 o
   3   1   4       37.36       18.96      1.07 o
   4   1   4      284.32      284.81      2.70 o
   5   1   4      167.63      206.83      2.79 o
   6   1   4       31.58       38.82      1.55 o
   7   1   4      107.31      104.77      2.49 o
   8   1   4        1.01        2.88      1.22 o
   9   1   4      121.12      140.08      4.41 o
  -8   2   4       73.82       79.05      6.04 o
  -7   2   4      294.16      299.41     10.65 o
  -6   2   4      217.03      226.79      8.66 o
  -5   2   4      778.30      798.72     13.75 o
  -4   2   4      287.50      272.72      8.35 o
  -3   2   4      235.84      252.33      3.57 o
  -2   2   4      537.21      615.39      6.52 o
  -1   2   4      183.37      183.84      3.32 o
   0   2   4     1869.68     1867.57     10.35 o
   1   2   4     1457.80     1361.62      9.66 o
   2   2   4      165.01      171.03      3.78 o
   3   2   4      594.82      544.06      7.82 o
   4   2   4      407.99      411.97      3.07 o
   5   2   4       26.10       33.33      0.98 o
   6   2   4      168.54      148.28      2.68 o
   7   2   4     1085.83     1100.96     10.15 o
   8   2   4      288.19      263.74      5.61 o
   9   2   4      148.18      143.76      4.47 o
  10   2   4        3.69        3.72      1.29 o
  -8   3   4      104.12      107.57      7.07 o
  -7   3   4      140.43      150.99      8.19 o
  -6   3   4       97.71       99.99      6.02 o
  -5   3   4       53.27       53.03      3.00 o
  -4   3   4      768.25      753.28      9.72 o
  -3   3   4       76.36       62.70      2.50 o
  -2   3   4        2.14       14.99      1.91 o
  -1   3   4     1212.52     1373.46      8.99 o
   0   3   4      926.96      912.90      7.73 o
   1   3   4      995.33      983.34     11.87 o
   2   3   4      783.25      824.98     11.48 o
   3   3   4      944.11      888.88      5.32 o
   4   3   4       82.68       67.30      1.73 o
   5   3   4      273.66      309.72      3.84 o
   6   3   4       50.79       46.08      1.69 o
   7   3   4       14.57       17.04      1.31 o
   8   3   4      618.84      617.49      9.76 o
   9   3   4      512.87      513.08      9.58 o
  10   3   4      208.39      191.98      7.72 o
  -7   4   4        2.41        2.92      2.28 o
  -6   4   4        5.97        1.48      2.40 o
  -5   4   4        0.06        0.60      1.54 o
  -4   4   4      323.37      340.05      5.22 o
  -3   4   4      391.61      366.65      3.44 o
  -2   4   4       18.80       18.47      1.76 o
  -1   4   4       19.65       10.02      1.14 o
   0   4   4     2044.63     2214.14     16.20 o
   1   4   4      183.73      218.12      2.45 o
   2   4   4     1859.27     1884.08      7.76 o
   3   4   4        3.22       13.92      1.62 o
   4   4   4      193.98      240.96      7.74 o
   5   4   4       25.19       21.27      1.49 o
   6   4   4       15.83       19.36      1.25 o
   7   4   4       41.99       52.99      1.96 o
   8   4   4      154.61      174.53      5.32 o
   9   4   4      177.06      156.63      5.41 o
  10   4   4       37.28       41.09      3.13 o
  -7   5   4        0.21       -1.02      2.05 o
  -6   5   4        2.03        2.97      1.33 o
  -5   5   4        0.71        0.18      1.24 o
  -4   5   4      132.89      141.78      3.78 o
  -3   5   4      253.41      230.34      3.46 o
  -2   5   4       30.28       28.44      1.19 o
  -1   5   4       91.49      107.03      3.42 o
   0   5   4        0.19        2.00      1.61 o
   1   5   4     1180.30     1163.61     14.10 o
   2   5   4      133.35      111.92      3.07 o
   3   5   4      110.86      109.64      2.48 o
   4   5   4       57.47       54.44      1.84 o
   5   5   4      145.84      125.93      2.66 o
   6   5   4        8.71        8.12      0.99 o
   7   5   4       11.19       14.31      1.51 o
   8   5   4       27.16       28.18      2.54 o
   9   5   4       88.98       87.07      4.18 o
  -7   6   4       32.33       41.63      4.79 o
  -6   6   4        0.76       -1.16      1.57 o
  -5   6   4       12.70       13.75      1.57 o
  -4   6   4       25.82       24.94      1.91 o
  -3   6   4      141.09      137.28      3.35 o
  -2   6   4      278.10      274.42      5.64 o
  -1   6   4       51.87       58.95      4.26 o
   0   6   4      865.58      892.32      7.71 o
   1   6   4       12.51       14.62      1.94 o
   2   6   4        7.02        9.10      0.70 o
   3   6   4      784.05      840.21      8.05 o
   4   6   4      602.84      585.91      5.95 o
   5   6   4        5.44        2.55      1.04 o
   6   6   4       42.69       50.03      1.95 o
   7   6   4      190.09      201.88      5.66 o
   8   6   4      303.33      310.14      8.31 o
   9   6   4       32.94       32.30      2.76 o
  -6   7   4      161.18      167.25      6.39 o
  -5   7   4       51.30       49.13      2.68 o
  -4   7   4      326.60      330.28      6.28 o
  -3   7   4       48.73       49.01      2.15 o
  -2   7   4      415.01      418.75      6.09 o
  -1   7   4      294.50      337.31      5.57 o
   0   7   4      128.62      133.62      3.02 o
   1   7   4      234.70      237.10      6.18 o
   2   7   4       10.80        8.87      1.13 o
   3   7   4       96.28       93.83      2.27 o
   4   7   4      608.04      604.38      5.23 o
   5   7   4       25.45       27.46      1.27 o
   6   7   4       99.98      106.89      2.82 o
   7   7   4       97.24       87.01      3.67 o
   8   7   4       76.61       80.96      4.48 o
   9   7   4        3.88        0.82      1.56 o
  -6   8   4       40.74       36.69      2.76 o
  -5   8   4      212.81      215.17      4.93 o
  -4   8   4       65.26       77.47      2.68 o
  -3   8   4      183.44      176.15      4.05 o
  -2   8   4      457.00      429.23     11.99 o
  -1   8   4       62.93       58.20      2.65 o
   0   8   4       47.25       52.48      3.43 o
   1   8   4      451.66      471.42     10.88 o
   2   8   4      187.88      203.20      3.58 o
   3   8   4       77.62       63.34      2.01 o
   4   8   4       30.93       38.43      1.60 o
   5   8   4       85.83       88.40      2.33 o
   6   8   4      197.92      209.66      4.63 o
   7   8   4       70.66       71.96      3.37 o
   8   8   4       29.52       29.00      2.87 o
   9   8   4       71.94       56.96      4.11 o
  -5   9   4        7.19        6.74      1.33 o
  -4   9   4       13.99       14.28      1.36 o
  -3   9   4        5.67        6.90      1.33 o
  -2   9   4       10.29        4.78      1.48 o
  -1   9   4      333.89      327.73      6.20 o
   0   9   4       94.78       76.58      2.61 o
   1   9   4        5.30        7.50      1.58 o
   2   9   4      142.57      151.36      4.18 o
   3   9   4      427.49      439.81      4.94 o
   4   9   4      146.00      139.97      3.96 o
   5   9   4        5.33        6.69      0.89 o
   6   9   4        5.66       10.23      1.08 o
   7   9   4        0.62       -0.92      1.19 o
   8   9   4        0.30       -1.64      1.64 o
   9   9   4        3.00        3.27      1.59 o
  -5  10   4        2.22        2.17      1.10 o
  -4  10   4       28.99       28.94      1.91 o
  -3  10   4        4.34        1.43      1.18 o
  -2  10   4       15.68       12.95      1.61 o
  -1  10   4        0.39        1.95      1.60 o
   0  10   4        0.27       -0.26      1.31 o
   1  10   4        5.17        5.79      1.11 o
   2  10   4      168.04      165.36      3.92 o
   3  10   4       17.12       21.50      1.58 o
   4  10   4       63.56       62.26      2.11 o
   5  10   4       10.54       10.94      1.51 o
   6  10   4       40.82       37.88      3.18 o
   7  10   4       28.81       32.05      2.54 o
   8  10   4       19.76       18.80      2.54 o
  -4  11   4        0.18       -0.65      1.10 o
  -3  11   4       65.21       65.24      3.37 o
  -2  11   4        2.62        1.96      1.51 o
  -1  11   4       41.76       35.93      2.70 o
   0  11   4      253.59      241.32      7.35 o
   1  11   4      240.94      208.79      7.27 o
   2  11   4       94.60       94.21      3.88 o
   3  11   4       44.29       50.47      2.77 o
   4  11   4        0.46        4.35      1.63 o
   5  11   4        2.07        2.44      1.57 o
   6  11   4        4.91        6.69      1.63 o
   7  11   4       99.43       97.65      6.80 o
   8  11   4      125.09      140.39      6.32 o
  -3  12   4        7.71        7.07      1.39 o
  -2  12   4        0.42        2.67      1.66 o
  -1  12   4        0.13        1.88      1.77 o
   0  12   4      185.34      169.22      6.52 o
   1  12   4        7.62        6.43      2.34 o
   2  12   4      122.08      105.83      5.34 o
   3  12   4      191.32      201.84      5.27 o
   4  12   4      425.41      405.40      7.85 o
   5  12   4       42.13       48.57      2.78 o
   6  12   4        5.48        3.16      1.45 o
   7  12   4        2.58        5.93      1.87 o
  -2  13   4       13.77       14.57      2.21 o
  -1  13   4       10.72       15.34      3.79 o
   0  13   4        3.54        6.60      2.05 o
   1  13   4       15.61       15.03      4.25 o
   2  13   4        9.33        5.54      2.54 o
   3  13   4       20.63       27.95      2.80 o
   4  13   4       59.51       50.25      2.91 o
   5  13   4       88.38       88.32      4.33 o
   6  13   4       39.39       35.42      3.24 o
   0  14   4       21.96       15.62      2.72 o
   1  14   4       56.03       59.93      4.28 o
   2  14   4        0.00       -1.45      2.39 o
   3  14   4       48.88       59.42      3.67 o
   4  14   4        3.74        3.89      2.16 o
   5  14   4       57.70       61.25      3.75 o
  -1 -14   5      169.70      183.03      7.23 o
   0 -14   5       60.26       75.75      4.53 o
  -4 -13   5       11.30        8.97      1.79 o
  -3 -13   5       19.48       20.49      2.35 o
  -2 -13   5       41.03       47.54      2.89 o
  -1 -13   5        3.98        0.57      1.32 o
   0 -13   5      104.39      118.95      4.21 o
   1 -13   5       23.05       27.10      2.92 o
   2 -13   5       14.73       14.71      2.33 o
  -5 -12   5       15.89       10.89      2.12 o
  -4 -12   5      124.57      119.49      4.14 o
  -3 -12   5        0.80       -0.21      1.13 o
  -2 -12   5        0.44        2.42      1.12 o
  -1 -12   5        7.10        9.56      1.17 o
   0 -12   5       91.18       86.05      3.08 o
   1 -12   5       66.80       69.47      2.79 o
   2 -12   5        0.54        0.16      1.02 o
   3 -12   5       10.66       10.46      1.69 o
   4 -12   5        2.48        1.34      1.81 o
  -6 -11   5        2.55        4.49      1.69 o
  -5 -11   5      138.75      147.32      5.82 o
  -4 -11   5       51.58       44.14      2.55 o
  -3 -11   5        2.23        1.52      1.06 o
  -2 -11   5       15.90       14.12      1.61 o
  -1 -11   5        5.42        3.52      1.57 o
   0 -11   5       56.66       59.06      2.51 o
   1 -11   5       91.36       95.32      3.18 o
   2 -11   5      128.04      135.28      3.73 o
   3 -11   5       24.89       25.96      2.01 o
   4 -11   5       39.96       43.58      2.56 o
   5 -11   5       43.59       39.72      2.92 o
  -6 -10   5        8.01        9.16      1.61 o
  -5 -10   5       20.67       22.77      2.20 o
  -4 -10   5       49.37       37.89      2.29 o
  -3 -10   5       19.97       22.11      2.33 o
  -2 -10   5        1.53        1.39      1.31 o
  -1 -10   5        0.32        1.22      1.07 o
   0 -10   5       24.20       31.04      1.71 o
   1 -10   5      163.56      133.79      3.49 o
   2 -10   5       18.82       17.40      1.51 o
   3 -10   5       57.10       60.98      2.77 o
   4 -10   5       40.38       35.92      2.29 o
   5 -10   5       80.85       85.28      4.02 o
   6 -10   5       73.02       68.56      3.71 o
  -7  -9   5        5.62        7.38      1.52 o
  -6  -9   5       33.54       40.17      2.78 o
  -5  -9   5       11.45       10.91      1.60 o
  -4  -9   5        3.99        4.94      1.19 o
  -3  -9   5       41.15       41.04      2.36 o
  -2  -9   5        1.74        3.06      0.97 o
  -1  -9   5      576.81      569.15      7.81 o
   0  -9   5      342.75      305.63      4.46 o
   1  -9   5       60.67       63.12      2.07 o
   2  -9   5      157.97      181.54      3.88 o
   3  -9   5       21.39       18.22      1.53 o
   4  -9   5        0.21        1.27      1.56 o
   5  -9   5       56.71       61.79      3.33 o
   6  -9   5      187.61      176.75      5.90 o
  -7  -8   5       12.15        8.00      1.35 o
  -6  -8   5        1.87        2.04      1.04 o
  -5  -8   5       10.62       11.20      1.51 o
  -4  -8   5       25.99       26.11      1.66 o
  -3  -8   5       45.39       45.05      2.00 o
  -2  -8   5        5.15        3.48      0.79 o
  -1  -8   5      763.31      722.87      6.71 o
   0  -8   5      476.61      445.75      5.05 o
   1  -8   5      216.65      214.18      3.51 o
   2  -8   5        0.19        0.37      1.04 o
   3  -8   5        4.28        4.93      1.11 o
   4  -8   5        0.39       -0.19      1.55 o
   5  -8   5        3.30        3.07      1.29 o
   6  -8   5        6.89        9.30      1.47 o
   7  -8   5      152.86      146.45      5.37 o
  -7  -7   5        4.23        2.80      1.10 o
  -6  -7   5       58.60       49.87      2.62 o
  -5  -7   5        3.59        1.90      1.01 o
  -4  -7   5        0.00        0.43      0.89 o
  -3  -7   5       51.70       58.83      2.15 o
  -2  -7   5        0.21        0.92      0.81 o
  -1  -7   5      112.97      103.61      3.16 o
   0  -7   5     1201.09     1233.81      9.42 o
   1  -7   5      273.40      257.95      2.95 o
   2  -7   5      296.67      336.79      3.56 o
   3  -7   5        3.98        3.00      1.08 o
   4  -7   5       50.99       46.12      2.38 o
   5  -7   5        6.79        7.60      1.63 o
   6  -7   5        0.05       -0.08      1.05 o
   7  -7   5       24.65       36.80      2.79 o
  -7  -6   5        7.67        7.19      1.53 o
  -6  -6   5        7.32        3.74      1.18 o
  -5  -6   5        3.81        3.52      1.00 o
  -4  -6   5        2.40       -1.11      1.11 o
  -3  -6   5      115.53      110.82      2.34 o
  -2  -6   5      606.59      561.54      5.13 o
  -1  -6   5      107.62      106.87      4.90 o
   0  -6   5      901.30      908.83      9.83 o
   1  -6   5       77.79       81.88      1.60 o
   2  -6   5      232.84      274.16      3.72 o
   3  -6   5      307.46      327.29      6.03 o
   4  -6   5       73.10       81.33      2.43 o
   5  -6   5        5.67        7.78      1.29 o
   6  -6   5        6.48        5.43      1.22 o
   7  -6   5        7.94       11.10      1.74 o
   8  -6   5        3.53        2.54      4.75 o
  -8  -5   5       29.14       27.88      2.95 o
  -7  -5   5      183.35      201.59      5.79 o
  -6  -5   5      144.79      136.20      4.15 o
  -5  -5   5      112.44      119.08      3.26 o
  -4  -5   5        3.13        2.34      0.89 o
  -3  -5   5        4.88        9.50      0.79 o
  -2  -5   5      213.73      248.87      2.69 o
  -1  -5   5        2.84        4.43      0.82 o
   0  -5   5      603.77      628.75      4.56 o
   1  -5   5      939.91      890.71      5.47 o
   2  -5   5        9.82        6.11      1.00 o
   3  -5   5      543.23      560.13      8.30 o
   4  -5   5      228.87      229.33      4.83 o
   5  -5   5      591.21      613.05      9.22 o
   6  -5   5       33.52       28.09      1.95 o
   7  -5   5       34.42       37.93      2.66 o
   8  -5   5        0.04       -1.91      2.06 o
  -8  -4   5        1.37        0.81      1.52 o
  -7  -4   5       97.61       98.99      4.11 o
  -6  -4   5        0.71        0.95      1.16 o
  -5  -4   5       10.88       10.68      1.20 o
  -4  -4   5       60.21       63.79      1.87 o
  -3  -4   5       25.83       26.31      0.98 o
  -2  -4   5       45.99       36.61      0.85 o
  -1  -4   5        6.20        9.02      0.60 o
   0  -4   5      216.81      210.11      2.77 o
   1  -4   5       19.38        7.63      1.38 o
   2  -4   5       18.06       20.98      1.47 o
   3  -4   5        0.99        0.99      0.71 o
   4  -4   5       32.48       44.13      3.13 o
   5  -4   5      488.14      492.59      9.00 o
   6  -4   5        0.00        0.25      0.83 o
   7  -4   5       55.84       50.44      3.64 o
   8  -4   5       99.88      101.61      5.80 o
   9  -4   5        0.39       -1.44      1.95 o
  -8  -3   5       46.69       47.11      3.71 o
  -7  -3   5       94.17       91.87      4.76 o
  -6  -3   5       23.58       25.06      2.20 o
  -5  -3   5        0.51        1.28      0.94 o
  -4  -3   5        1.40        3.31      0.88 o
  -3  -3   5      129.31      140.24      2.41 o
  -2  -3   5       31.16       33.38      1.68 o
  -1  -3   5      375.13      425.83      6.36 o
   0  -3   5     2086.88     2193.97     17.64 o
   1  -3   5      376.69      405.82      6.45 o
   2  -3   5      147.22      159.35      2.70 o
   3  -3   5       36.31       47.28      2.19 o
   4  -3   5      246.20      197.51      3.20 o
   5  -3   5      110.58      119.85      2.57 o
   6  -3   5      196.69      185.84      3.39 o
   7  -3   5       21.27       20.71      1.87 o
   8  -3   5        0.76        3.80      1.53 o
   9  -3   5       16.31       12.04      2.12 o
  -8  -2   5       14.39       11.47      2.22 o
  -7  -2   5      224.41      219.93      7.35 o
  -6  -2   5        0.93        1.04      1.20 o
  -5  -2   5        0.70        1.19      0.86 o
  -4  -2   5       29.76       44.00      1.89 o
  -3  -2   5        8.09        8.98      0.79 o
  -2  -2   5       47.54       76.70      2.52 o
  -1  -2   5      102.82      118.59      2.90 o
   0  -2   5     2899.08     2912.21     24.48 o
   1  -2   5     1039.49     1098.23      7.33 o
   2  -2   5       15.44        8.74      1.15 o
   3  -2   5       80.85       87.98      1.98 o
   4  -2   5       12.83       10.81      0.93 o
   5  -2   5      143.80      140.48      2.69 o
   6  -2   5        3.65        4.96      0.83 o
   7  -2   5        0.29        0.82      1.08 o
   8  -2   5        5.97        6.27      1.64 o
   9  -2   5        0.08        1.77      1.42 o
  -8  -1   5        1.60        0.28      1.42 o
  -7  -1   5       27.64       27.46      3.49 o
  -6  -1   5       67.95       70.62      4.05 o
  -5  -1   5      128.33      126.75      3.98 o
  -4  -1   5      404.50      404.11      7.41 o
  -3  -1   5      180.30      192.62      3.56 o
  -2  -1   5      459.13      479.57      6.09 o
  -1  -1   5      347.64      349.99      6.20 o
   0  -1   5      351.21      379.40      5.04 o
   1  -1   5      625.04      623.40      4.18 o
   2  -1   5        1.20        3.21      0.87 o
   3  -1   5       12.93        8.05      0.80 o
   4  -1   5        0.37       -0.18      0.52 o
   5  -1   5        0.05        0.23      0.56 o
   6  -1   5      173.94      183.39      3.47 o
   7  -1   5       46.71       51.25      2.22 o
   8  -1   5       16.56       11.90      1.51 o
   9  -1   5       16.51       17.62      2.46 o
  -8   0   5        7.87        5.26      1.83 o
  -7   0   5        2.18        3.70      1.53 o
  -6   0   5      113.56      110.24      6.14 o
  -5   0   5       84.74       83.11      3.73 o
  -4   0   5       85.72       93.17      3.44 o
  -3   0   5      236.29      229.80      3.00 o
  -2   0   5      116.69      154.93      2.96 o
  -1   0   5     2830.91     2787.00     19.72 o
   0   0   5      971.39     1073.90      5.53 o
   1   0   5       73.30       63.27      1.80 o
   2   0   5      343.58      381.93      4.57 o
   3   0   5      508.46      521.39      4.53 o
   4   0   5      248.78      233.66      2.93 o
   5   0   5        0.74        1.72      0.53 o
   6   0   5       28.36       25.58      1.14 o
   7   0   5      131.01      127.26      3.06 o
   8   0   5       29.37       23.90      1.72 o
   9   0   5       43.62       39.10      2.78 o
  -8   1   5        2.30        3.85      1.64 o
  -7   1   5        5.64        4.92      1.99 o
  -6   1   5      289.34      268.18     10.96 o
  -5   1   5      215.51      201.49      7.62 o
  -4   1   5       88.56       90.95      2.31 o
  -3   1   5       66.61       56.36      2.00 o
  -2   1   5      305.99      301.00      4.59 o
  -1   1   5      142.33      194.80      5.88 o
   0   1   5     2578.34     2674.43     29.34 o
   1   1   5        9.70       13.58      0.59 o
   2   1   5       97.06       78.56      1.77 o
   3   1   5      702.98      748.05      5.50 o
   4   1   5       34.51       37.04      1.79 o
   5   1   5      154.66      148.58      2.78 o
   6   1   5      139.25      130.84      2.66 o
   7   1   5       31.54       28.66      1.64 o
   8   1   5       37.87       42.70      2.19 o
   9   1   5       64.73       64.02      3.07 o
  -7   2   5      145.35      138.17      8.15 o
  -6   2   5       17.31       14.44      2.72 o
  -5   2   5       27.20       27.76      3.52 o
  -4   2   5      627.25      677.99      7.43 o
  -3   2   5      120.23      135.99      4.44 o
  -2   2   5      259.32      245.94      3.79 o
  -1   2   5      698.92      859.47      7.33 o
   0   2   5        8.42       33.94      2.08 o
   1   2   5     2848.40     2813.87     34.26 o
   2   2   5       46.75       21.51      2.46 o
   3   2   5       92.60       78.20      4.18 o
   4   2   5      465.46      443.20      4.32 o
   5   2   5       54.53       63.59      1.42 o
   6   2   5       56.13       64.48      2.11 o
   7   2   5       78.70       77.79      2.46 o
   8   2   5       39.51       38.54      2.17 o
   9   2   5       49.23       50.43      2.79 o
  10   2   5       28.28       35.56      2.50 o
  -7   3   5      211.19      224.20      9.70 o
  -6   3   5      399.39      400.72     12.03 o
  -5   3   5      221.50      215.00     11.15 o
  -4   3   5      157.33      186.01      5.34 o
  -3   3   5      706.79      691.05      6.83 o
  -2   3   5       33.29       33.11      2.02 o
  -1   3   5        6.52        2.56      0.88 o
   0   3   5       37.08       98.50      4.68 o
   1   3   5       13.40       13.14      2.57 o
   2   3   5      208.92      195.64      6.33 o
   3   3   5      177.07      179.28      3.07 o
   4   3   5      509.23      506.69      3.14 o
   5   3   5       94.59       97.78      2.19 o
   6   3   5       49.00       49.09      1.76 o
   7   3   5      136.43      142.02      3.55 o
   8   3   5      234.58      215.58      5.15 o
   9   3   5       58.18       58.30      3.43 o
  10   3   5      135.23      123.48      5.07 o
  -7   4   5       63.42       56.82      5.13 o
  -6   4   5       66.48       65.98      5.32 o
  -5   4   5      231.94      227.62      6.22 o
  -4   4   5       56.40       54.99      2.23 o
  -3   4   5      468.71      455.89      6.27 o
  -2   4   5      434.01      498.24      6.64 o
  -1   4   5      299.79      283.30      4.54 o
   0   4   5        4.70        3.05      0.75 o
   1   4   5       24.46       49.29      1.92 o
   2   4   5      666.47      694.16      5.58 o
   3   4   5      395.74      396.66      6.54 o
   4   4   5      141.79      134.26      5.37 o
   5   4   5      147.31      119.70      5.06 o
   6   4   5       75.75       70.31      2.44 o
   7   4   5      178.90      180.89      4.01 o
   8   4   5       46.35       61.81      2.95 o
   9   4   5       41.17       50.40      3.44 o
  -7   5   5       19.62       23.05      6.98 o
  -6   5   5        3.76        0.95      3.54 o
  -5   5   5       16.94       18.21      2.15 o
  -4   5   5      123.62      120.34      4.01 o
  -3   5   5       21.61       27.73      1.42 o
  -2   5   5        3.16        6.78      1.62 o
  -1   5   5       61.54       75.11      1.95 o
   0   5   5     1422.73     1395.78      8.17 o
   1   5   5       92.43       95.38      2.83 o
   2   5   5     1124.90     1180.20      8.52 o
   3   5   5       32.59       29.43      1.28 o
   4   5   5       27.26       27.39      2.55 o
   5   5   5       13.00        9.37      0.94 o
   6   5   5      264.17      235.24      5.09 o
   7   5   5        5.73        7.31      1.37 o
   8   5   5       37.33       43.69      2.90 o
   9   5   5        8.09        6.72      2.46 o
  -6   6   5       17.09       20.50      3.48 o
  -5   6   5      135.97      146.10     10.26 o
  -4   6   5       18.23       16.20      1.73 o
  -3   6   5      157.27      161.43      3.73 o
  -2   6   5        9.55        5.48      1.41 o
  -1   6   5       70.85       88.67      2.77 o
   0   6   5      258.52      227.38      4.09 o
   1   6   5       67.23       76.54      3.27 o
   2   6   5      116.68      116.02      1.58 o
   3   6   5      152.81      150.76      2.90 o
   4   6   5      296.42      279.89      4.44 o
   5   6   5        0.04        0.48      1.14 o
   6   6   5        0.20        0.07      1.19 o
   7   6   5       71.51       72.81      2.98 o
   8   6   5        1.71        5.89      1.65 o
   9   6   5        1.06        2.88      1.84 o
  -6   7   5        9.07       15.02      3.01 o
  -5   7   5       26.85       33.28      3.05 o
  -4   7   5        1.66        3.15      1.39 o
  -3   7   5      181.91      179.14      4.49 o
  -2   7   5        0.18        0.20      1.13 o
  -1   7   5        0.59        1.52      1.26 o
   0   7   5       97.73      106.75      3.07 o
   1   7   5      224.92      254.28      4.01 o
   2   7   5        5.87        5.02      0.89 o
   3   7   5       85.29       75.06      2.07 o
   4   7   5      452.23      483.22      6.16 o
   5   7   5      167.71      179.21      3.57 o
   6   7   5      291.83      294.91      6.54 o
   7   7   5       91.26       87.33      3.97 o
   8   7   5      131.00      140.98      4.86 o
   9   7   5       19.52       14.30      2.33 o
  -5   8   5      130.96      145.71      4.46 o
  -4   8   5      390.07      377.56      6.29 o
  -3   8   5      159.19      146.38      3.74 o
  -2   8   5       90.55       83.63      3.04 o
  -1   8   5       14.74       16.91      1.58 o
   0   8   5        5.44        7.97      1.33 o
   1   8   5      187.13      187.96      3.55 o
   2   8   5        8.83        7.99      2.07 o
   3   8   5       38.74       28.39      1.45 o
   4   8   5       24.91       31.70      1.54 o
   5   8   5        2.03        1.84      0.75 o
   6   8   5       12.09       11.31      1.44 o
   7   8   5        4.74        5.31      1.30 o
   8   8   5       11.37       12.49      1.81 o
   9   8   5        1.38       -0.34      1.52 o
  -5   9   5        1.51        3.12      1.39 o
  -4   9   5      128.56      123.06      3.50 o
  -3   9   5      322.92      329.94      5.77 o
  -2   9   5       38.13       36.00      2.24 o
  -1   9   5        9.73       13.35      1.54 o
   0   9   5       66.57       64.63      2.47 o
   1   9   5        3.27        3.94      1.04 o
   2   9   5       14.53       17.86      4.79 o
   3   9   5      239.16      226.99      4.55 o
   4   9   5      138.71      153.14      3.53 o
   5   9   5      124.43      120.75      3.55 o
   6   9   5       34.76       34.51      2.17 o
   7   9   5        0.47        1.12      1.24 o
   8   9   5       38.14       42.24      2.89 o
  -4  10   5        7.86       10.19      1.56 o
  -3  10   5      102.57       98.50      3.89 o
  -2  10   5       40.97       39.45      2.87 o
  -1  10   5       37.66       44.36      4.12 o
   0  10   5       53.75       41.40      3.40 o
   1  10   5      200.73      201.45      6.45 o
   2  10   5      417.59      375.66      6.61 o
   3  10   5        0.01        1.32      2.00 o
   4  10   5       41.45       48.18      2.68 o
   5  10   5       54.95       52.08      2.28 o
   6  10   5       37.89       35.81      2.56 o
   7  10   5       28.26       31.00      3.17 o
   8  10   5       11.42       13.71      1.84 o
  -3  11   5        0.13        1.14      1.37 o
  -2  11   5       25.84       26.33      2.54 o
  -1  11   5       17.58       16.75      2.47 o
   0  11   5       77.56       83.36      4.59 o
   1  11   5        4.15        2.18      2.40 o
   2  11   5        3.59        8.66      1.99 o
   3  11   5        0.07        1.18      2.17 o
   4  11   5       49.47       58.57      2.98 o
   5  11   5        0.34        2.12      1.47 o
   6  11   5       16.55       15.42      2.26 o
   7  11   5        0.15       -0.90      1.69 o
   8  11   5       19.35       19.23      2.61 o
  -3  12   5       51.46       52.48      2.89 o
  -2  12   5       45.16       51.35      3.13 o
  -1  12   5       23.69       25.63      3.71 o
   0  12   5       81.07       80.45      4.65 o
   1  12   5        2.97        3.46      2.17 o
   2  12   5       54.22       55.90      3.96 o
   3  12   5       61.96       48.51      2.88 o
   4  12   5       82.14       83.45      3.59 o
   5  12   5      103.19      113.61      4.13 o
   6  12   5        1.11       -0.92      1.80 o
   7  12   5       14.73        7.51      2.23 o
  -1  13   5       35.95       37.24      3.60 o
   0  13   5        1.39       -2.10      2.10 o
   1  13   5       29.54       29.73      3.17 o
   2  13   5        5.29        3.86      2.10 o
   3  13   5       15.62       11.76      2.03 o
   4  13   5       78.94       81.96      3.69 o
   5  13   5      119.28      116.31      4.99 o
   6  13   5      285.93      285.94      7.78 o
   0  14   5       12.98       18.49      2.74 o
   1  14   5        0.49        1.70      2.18 o
   2  14   5       28.32       28.25      2.78 o
   3  14   5       20.94       22.97      2.66 o
   4  14   5        1.33       -0.57      1.71 o
  -3 -13   6      127.68      122.55      5.11 o
  -2 -13   6        3.01        4.90      1.41 o
  -1 -13   6        4.55        3.53      1.58 o
   0 -13   6        0.65        0.55      1.80 o
   1 -13   6       28.35       27.00      2.54 o
   2 -13   6       36.35       44.73      3.66 o
  -4 -12   6        5.56        5.61      1.60 o
  -3 -12   6       66.27       65.62      3.70 o
  -2 -12   6        3.21        2.08      1.41 o
  -1 -12   6        9.03        6.21      1.40 o
   0 -12   6        0.55        0.21      1.13 o
   1 -12   6        6.25        3.85      1.18 o
   2 -12   6        4.96        8.31      1.66 o
   3 -12   6       12.58       16.28      2.05 o
  -5 -11   6        6.27        8.25      2.00 o
  -4 -11   6       35.23       34.33      3.34 o
  -3 -11   6       96.72       87.43      4.10 o
  -2 -11   6       12.18       10.86      1.87 o
  -1 -11   6       13.97       15.17      1.73 o
   0 -11   6      122.18      115.51      3.53 o
   1 -11   6       29.54       29.74      2.22 o
   2 -11   6       63.01       55.98      2.86 o
   3 -11   6       64.30       62.05      3.46 o
   4 -11   6       23.22       22.97      2.30 o
  -6 -10   6       24.82       22.29      2.85 o
  -5 -10   6        0.81        0.27      2.13 o
  -4 -10   6      142.62      149.74      5.27 o
  -3 -10   6        8.61        8.62      1.71 o
  -2 -10   6       21.15       16.08      2.12 o
  -1 -10   6      113.42      118.92      3.39 o
   0 -10   6       58.33       42.69      1.92 o
   1 -10   6       41.43       28.74      1.76 o
   2 -10   6        0.62       -0.37      1.60 o
   3 -10   6       59.61       66.06      3.46 o
   4 -10   6       63.61       68.55      3.62 o
   5 -10   6       24.47       29.97      2.57 o
  -6  -9   6       33.27       35.15      4.04 o
  -5  -9   6       22.33       25.69      2.87 o
  -4  -9   6        2.80        3.74      1.10 o
  -3  -9   6        9.61        8.80      1.45 o
  -2  -9   6      200.01      201.80      4.57 o
  -1  -9   6       27.55       25.26      2.05 o
   0  -9   6       37.06       46.08      1.92 o
   1  -9   6       44.38       45.74      1.87 o
   2  -9   6        7.57        5.34      1.53 o
   3  -9   6        0.01       -0.49      1.06 o
   4  -9   6        0.47        3.53      1.59 o
   5  -9   6        0.07        2.50      1.29 o
   6  -9   6        3.92        7.33      1.95 o
  -6  -8   6       23.56       23.40      2.21 o
  -5  -8   6        5.82        5.21      1.46 o
  -4  -8   6        9.15        7.24      1.21 o
  -3  -8   6       67.62       69.21      2.77 o
  -2  -8   6        0.82        1.17      1.32 o
  -1  -8   6       42.08       40.73      1.77 o
   0  -8   6      222.25      208.51      3.56 o
   1  -8   6      492.69      445.99      4.79 o
   2  -8   6      363.95      354.96      6.53 o
   3  -8   6        0.76        0.78      1.06 o
   4  -8   6        3.48        4.14      1.25 o
   5  -8   6      139.79      144.32      4.92 o
   6  -8   6        0.01       -0.46      1.18 o
   7  -8   6       49.20       55.40      3.95 o
  -7  -7   6       36.96       36.10      2.47 o
  -6  -7   6        8.22       10.77      1.46 o
  -5  -7   6       13.39       14.30      1.59 o
  -4  -7   6       19.20       19.37      1.48 o
  -3  -7   6        1.08        0.64      0.83 o
  -2  -7   6      258.88      258.23      3.96 o
  -1  -7   6      102.91       88.13      2.10 o
   0  -7   6       97.06       82.53      2.29 o
   1  -7   6      128.67      128.47      2.17 o
   2  -7   6      383.62      378.86      5.90 o
   3  -7   6      412.14      398.40      6.23 o
   4  -7   6      402.26      408.49      8.42 o
   5  -7   6       38.29       35.72      2.62 o
   6  -7   6        8.07        9.57      1.40 o
   7  -7   6        5.66        5.09      1.75 o
  -7  -6   6       41.79       28.66      2.42 o
  -6  -6   6      111.48      109.10      3.84 o
  -5  -6   6      122.77      117.45      3.71 o
  -4  -6   6       13.86       15.36      1.29 o
  -3  -6   6       65.94       66.72      2.22 o
  -2  -6   6       33.22       33.71      1.86 o
  -1  -6   6       20.97       19.87      1.83 o
   0  -6   6       56.59       50.29      1.45 o
   1  -6   6      283.33      295.67      4.15 o
   2  -6   6      169.55      184.74      2.77 o
   3  -6   6      366.79      375.70      5.25 o
   4  -6   6        1.58        3.45      1.23 o
   5  -6   6        0.03        0.63      0.85 o
   6  -6   6        6.33        6.71      1.27 o
   7  -6   6       38.14       41.13      3.30 o
   8  -6   6        0.98        1.45      1.23 o
  -7  -5   6        0.09        0.15      1.13 o
  -6  -5   6      150.46      147.70      4.40 o
  -5  -5   6       19.23       16.54      1.47 o
  -4  -5   6      330.12      318.74      5.50 o
  -3  -5   6       40.38       41.81      1.78 o
  -2  -5   6       48.96       63.95      2.04 o
  -1  -5   6       66.33       69.34      1.98 o
   0  -5   6       68.82       48.17      2.06 o
   1  -5   6       93.72      115.97      2.80 o
   2  -5   6       60.77       65.76      1.74 o
   3  -5   6      877.85      874.57      7.35 o
   4  -5   6     1012.40     1027.03     10.24 o
   5  -5   6      111.52      121.61      3.12 o
   6  -5   6        1.12        3.35      1.00 o
   7  -5   6      208.01      221.80      7.87 o
   8  -5   6       30.68       29.48      3.10 o
  -7  -4   6       23.40       23.31      2.67 o
  -6  -4   6       15.08       14.01      1.79 o
  -5  -4   6      125.74      129.28      3.47 o
  -4  -4   6      250.47      265.73      4.58 o
  -3  -4   6      667.35      674.29      6.45 o
  -2  -4   6       41.15       51.76      2.06 o
  -1  -4   6        0.14        1.06      0.52 o
   0  -4   6      761.43      782.43      6.61 o
   1  -4   6        5.85        8.96      0.91 o
   2  -4   6       97.59       97.31      1.93 o
   3  -4   6       10.53        8.54      1.09 o
   4  -4   6      175.21      162.64      2.84 o
   5  -4   6      304.19      331.94     11.18 o
   6  -4   6        1.99        2.29      1.16 o
   7  -4   6       59.55       65.11      3.79 o
   8  -4   6        5.95        5.70      1.91 o
  -7  -3   6      339.77      353.68      9.30 o
  -6  -3   6        2.34        2.36      1.18 o
  -5  -3   6       82.92       82.01      2.80 o
  -4  -3   6        5.71        4.96      0.97 o
  -3  -3   6       44.75       34.49      1.37 o
  -2  -3   6        0.18        0.17      0.56 o
  -1  -3   6       11.79        9.58      0.52 o
   0  -3   6      293.84      296.53      2.18 o
   1  -3   6       72.89       75.31      1.68 o
   2  -3   6        4.90        3.15      0.78 o
   3  -3   6        0.01        0.17      0.80 o
   4  -3   6        3.98        5.96      0.82 o
   5  -3   6      102.43      104.43      2.43 o
   6  -3   6       30.28       33.47      1.57 o
   7  -3   6       73.00       73.46      2.87 o
   8  -3   6       16.79       15.49      2.65 o
   9  -3   6       54.05       65.35      4.21 o
  -7  -2   6        0.28       -1.13      1.44 o
  -6  -2   6      248.66      242.57      6.19 o
  -5  -2   6      130.80      139.31      3.98 o
  -4  -2   6      102.74       96.29      2.81 o
  -3  -2   6       10.14       13.66      1.51 o
  -2  -2   6      155.59      159.64      2.64 o
  -1  -2   6        0.00        0.40      0.45 o
   0  -2   6       93.19       91.69      1.82 o
   1  -2   6      770.18      817.46      9.55 o
   2  -2   6     1527.86     1587.84     20.20 o
   3  -2   6       90.38       99.96      2.25 o
   4  -2   6      131.34      120.07      2.63 o
   5  -2   6      284.31      280.17      3.53 o
   6  -2   6       46.16       47.50      1.89 o
   7  -2   6       13.15       14.61      1.50 o
   8  -2   6       10.34        7.79      1.85 o
   9  -2   6      104.93      108.75      5.19 o
  -7  -1   6      108.39      100.11      5.24 o
  -6  -1   6        7.08        9.23      2.12 o
  -5  -1   6      171.59      197.62      5.01 o
  -4  -1   6      235.08      224.08      5.10 o
  -3  -1   6       23.76       23.97      1.58 o
  -2  -1   6      679.65      760.25      5.92 o
  -1  -1   6       23.79       32.73      0.96 o
   0  -1   6       22.43       23.13      1.02 o
   1  -1   6       18.45       19.53      3.46 o
   2  -1   6      374.31      355.16      5.02 o
   3  -1   6     1128.42     1229.21     11.89 o
   4  -1   6      290.90      251.48      3.05 o
   5  -1   6       59.52       66.08      1.63 o
   6  -1   6      248.42      258.51      3.79 o
   7  -1   6      377.02      383.62      5.80 o
   8  -1   6       39.43       33.31      1.83 o
   9  -1   6       16.69       23.19      2.64 o
  -7   0   6        8.56       10.87      2.40 o
  -6   0   6      321.06      298.57     10.17 o
  -5   0   6       66.53       64.19      4.67 o
  -4   0   6       81.68       80.31      3.58 o
  -3   0   6      227.28      250.08      3.21 o
  -2   0   6      424.36      458.23      6.66 o
  -1   0   6      162.28      144.27      2.91 o
   0   0   6     1081.89     1221.07     11.05 o
   1   0   6     1552.69     1530.69      9.21 o
   2   0   6       93.37      103.23      2.72 o
   3   0   6      589.29      596.18      5.26 o
   4   0   6       50.72       48.10      1.19 o
   5   0   6      101.55       92.94      1.83 o
   6   0   6      103.36      103.18      2.37 o
   7   0   6        0.77        0.04      0.99 o
   8   0   6       35.30       29.23      1.75 o
   9   0   6        7.58        9.08      1.58 o
  -7   1   6        0.01       -1.10      2.03 o
  -6   1   6       48.79       40.34      3.94 o
  -5   1   6        7.46        3.78      2.10 o
  -4   1   6       64.68       57.15      3.06 o
  -3   1   6       30.65       23.92      1.88 o
  -2   1   6        6.83        9.40      1.15 o
  -1   1   6       19.37       13.79      1.23 o
   0   1   6      371.96      416.49      5.21 o
   1   1   6      377.68      410.15      4.88 o
   2   1   6      453.41      428.77      4.08 o
   3   1   6       22.65       19.82      1.11 o
   4   1   6     1090.12     1118.25     10.08 o
   5   1   6      191.35      214.25      3.68 o
   6   1   6      269.70      277.37      3.73 o
   7   1   6       19.93       23.80      1.66 o
   8   1   6        5.00        4.66      1.03 o
   9   1   6        7.51        7.02      1.33 o
  -7   2   6       24.38       15.80      6.05 o
  -6   2   6        8.68       10.33      2.91 o
  -5   2   6       14.58       11.19      2.91 o
  -4   2   6      195.98      204.69      7.54 o
  -3   2   6      390.71      401.60      7.07 o
  -2   2   6        1.29        0.02      0.77 o
  -1   2   6      424.63      423.46      4.75 o
   0   2   6      285.75      276.71      3.94 o
   1   2   6        4.60        6.64      0.59 o
   2   2   6     1370.69     1252.20     17.17 o
   3   2   6      468.99      409.84      7.52 o
   4   2   6      130.21       92.86      2.52 o
   5   2   6       81.56       62.58      1.19 o
   6   2   6       16.68       11.55      1.33 o
   7   2   6      187.72      199.42      4.13 o
   8   2   6        6.53        9.30      1.22 o
   9   2   6        3.05        2.14      1.20 o
  -7   3   6       43.97       40.89      4.55 o
  -6   3   6      190.34      178.48      8.38 o
  -5   3   6      645.43      653.36     10.87 o
  -4   3   6      364.44      365.29      8.03 o
  -3   3   6      422.55      413.75      6.03 o
  -2   3   6       70.63       80.75      3.25 o
  -1   3   6      234.59      233.55      4.17 o
   0   3   6      274.85      299.37      5.67 o
   1   3   6      698.86      774.43      5.39 o
   2   3   6     1072.58     1238.54     11.67 o
   3   3   6      393.73      350.34      6.62 o
   4   3   6      644.75      558.56      9.71 o
   5   3   6       24.23       18.95      1.44 o
   6   3   6        5.59        1.56      1.39 o
   7   3   6        0.41       -0.78      1.24 o
   8   3   6       31.89       33.47      2.02 o
   9   3   6      125.43      124.28      4.26 o
  -7   4   6        3.37        4.00      2.09 o
  -6   4   6      112.03      124.69      7.19 o
  -5   4   6        3.33        0.68      2.13 o
  -4   4   6      950.19      964.08     11.92 o
  -3   4   6      729.43      689.18      7.84 o
  -2   4   6      138.21      186.53      3.53 o
  -1   4   6       68.34       76.44      2.57 o
   0   4   6     1032.61     1156.52      9.79 o
   1   4   6     1485.02     1508.01     17.80 o
   2   4   6        4.09        1.00      0.59 o
   3   4   6       29.66       22.17      0.77 o
   4   4   6       23.67       29.16      1.80 o
   5   4   6        6.22        2.17      1.00 o
   6   4   6        0.41        1.15      1.34 o
   7   4   6       23.47       20.84      1.79 o
   8   4   6        8.10        5.80      1.39 o
   9   4   6      119.60      135.00      4.97 o
  -6   5   6        3.06        0.39      2.03 o
  -5   5   6       11.63       13.59      3.04 o
  -4   5   6       20.63       17.37      2.02 o
  -3   5   6      423.13      406.59      8.63 o
  -2   5   6       18.41       22.85      1.44 o
  -1   5   6      450.36      445.25      7.70 o
   0   5   6      546.94      544.77      6.72 o
   1   5   6      101.90       83.62      2.69 o
   2   5   6      297.24      317.45      5.51 o
   3   5   6       45.23       34.51      1.17 o
   4   5   6       46.87       50.35      2.86 o
   5   5   6       22.45       20.19      2.17 o
   6   5   6      186.19      176.18      8.90 o
   7   5   6      427.36      465.40      7.16 o
   8   5   6        1.61        3.98      1.53 o
   9   5   6       38.77       42.31      2.93 o
  -6   6   6        2.68        3.23      2.35 o
  -5   6   6        2.47        2.72      2.18 o
  -4   6   6       40.32       43.20      3.95 o
  -3   6   6       50.41       52.32      3.42 o
  -2   6   6      459.65      485.43      7.86 o
  -1   6   6       19.46       23.61      1.56 o
   0   6   6      436.33      426.07      6.64 o
   1   6   6        6.78        8.00      0.84 o
   2   6   6      388.71      343.69      6.39 o
   3   6   6        0.23       -1.28      1.74 o
   4   6   6       85.04       71.16      2.88 o
   5   6   6        0.80        1.66      1.25 o
   6   6   6        9.73        7.88      1.54 o
   7   6   6        0.25       -0.80      1.39 o
   8   6   6      127.11      144.19      5.36 o
   9   6   6       23.68       20.52      2.23 o
  -5   7   6       31.07       38.01      4.43 o
  -4   7   6       32.00       33.18      2.57 o
  -3   7   6        1.53        0.54      1.37 o
  -2   7   6        0.06       -0.47      1.06 o
  -1   7   6       42.25       52.96      2.36 o
   0   7   6       68.11       73.84      2.84 o
   1   7   6       32.13       28.71      2.02 o
   2   7   6       68.96       62.81      2.53 o
   3   7   6       16.01       24.83      2.56 o
   4   7   6        6.59        6.42      1.37 o
   5   7   6       25.56       26.69      2.66 o
   6   7   6      116.21      114.99      4.04 o
   7   7   6       79.00       85.69      3.33 o
   8   7   6      244.18      243.51      6.36 o
   9   7   6        8.82        7.98      1.59 o
  -5   8   6       15.38       26.23      3.96 o
  -4   8   6       19.37       15.38      1.79 o
  -3   8   6      104.27      100.23      3.16 o
  -2   8   6       64.90       60.72      3.30 o
  -1   8   6       58.66       51.75      3.23 o
   0   8   6       20.66       19.28      1.97 o
   1   8   6        3.73        3.71      2.06 o
   2   8   6        9.85       13.95      2.42 o
   3   8   6       30.25       27.10      1.84 o
   4   8   6        6.86       11.68      1.49 o
   5   8   6      143.14      133.30      5.60 o
   6   8   6        6.41        5.52      1.30 o
   7   8   6       24.86       23.51      1.95 o
   8   8   6       80.68       88.73      3.99 o
   9   8   6       16.77       16.34      2.09 o
  -4   9   6       64.33       62.33      3.22 o
  -3   9   6      163.73      167.96      4.89 o
  -2   9   6      308.02      290.34      7.07 o
  -1   9   6      489.93      471.27      8.68 o
   0   9   6      265.97      227.79      7.14 o
   1   9   6        5.03        6.23      1.82 o
   2   9   6      210.24      224.82      4.73 o
   3   9   6      111.53      108.51      3.47 o
   4   9   6       53.86       60.07      2.57 o
   5   9   6        2.77       -1.10      1.10 o
   6   9   6        0.27        1.16      1.25 o
   7   9   6       23.97       22.34      1.94 o
   8   9   6        0.44       -0.02      1.26 o
  -4  10   6        7.83       10.74      1.78 o
  -3  10   6       18.15       22.05      2.08 o
  -2  10   6       13.71        8.37      1.79 o
  -1  10   6      178.29      194.88      5.93 o
   0  10   6      461.38      424.97      7.73 o
   1  10   6       75.83       90.32      4.22 o
   2  10   6       47.12       50.62      5.44 o
   3  10   6      230.84      237.73      5.03 o
   4  10   6        0.32        1.73      1.14 o
   5  10   6       78.24       72.10      2.69 o
   6  10   6       28.73       29.30      2.10 o
   7  10   6      124.72      115.07      4.02 o
   8  10   6       10.26       11.70      1.82 o
  -3  11   6        1.08       -0.78      1.21 o
  -2  11   6        0.21       -0.04      1.52 o
  -1  11   6        1.34        0.89      1.57 o
   0  11   6       56.17       56.94      3.99 o
   1  11   6       44.39       54.38      3.89 o
   2  11   6       81.87       67.10      3.66 o
   3  11   6       35.45       41.15      3.21 o
   4  11   6      273.09      265.10      5.93 o
   5  11   6        3.41        2.53      1.26 o
   6  11   6        3.22        0.43      1.40 o
   7  11   6       29.43       35.50      3.88 o
  -2  12   6        0.90        2.94      1.55 o
  -1  12   6        3.70        4.96      1.81 o
   0  12   6       16.97       16.94      3.64 o
   1  12   6       11.79       11.17      2.44 o
   2  12   6       78.42       85.69      4.25 o
   3  12   6       53.77       43.39      2.74 o
   4  12   6       51.47       68.54      3.33 o
   5  12   6       36.48       38.34      2.57 o
   6  12   6       11.70       12.17      2.49 o
   7  12   6        4.98        1.56      1.87 o
  -1  13   6       78.95       65.29      4.30 o
   0  13   6       67.27       72.05      4.68 o
   1  13   6       20.80       15.62      2.69 o
   2  13   6        2.06        2.40      2.00 o
   3  13   6        0.11        0.96      1.68 o
   4  13   6      207.54      227.71      5.99 o
   5  13   6        9.78        5.88      1.81 o
   6  13   6        0.97        2.55      1.90 o
   1  14   6        0.22       -0.97      1.89 o
   2  14   6       29.29       37.05      3.92 o
   3  14   6        5.34        2.68      1.71 o
   4  14   6       12.20       19.06      2.84 o
  -1 -13   7        5.98        5.92      1.41 o
   0 -13   7        3.81        3.42      1.84 o
  -3 -12   7        0.79        0.66      1.48 o
  -2 -12   7        2.15       -0.43      1.34 o
  -1 -12   7       53.57       54.91      3.08 o
   0 -12   7       73.85       70.02      3.98 o
   1 -12   7        3.44        1.10      1.14 o
   2 -12   7        1.18        0.72      1.33 o
   3 -12   7       15.09       16.82      2.15 o
  -4 -11   7       46.73       48.00      3.28 o
  -3 -11   7       30.20       27.86      2.59 o
  -2 -11   7        0.08        2.17      1.49 o
  -1 -11   7        4.56        0.62      1.15 o
   0 -11   7        1.44        0.51      1.40 o
   1 -11   7        1.40        0.02      1.20 o
   2 -11   7       10.39        8.80      1.42 o
   3 -11   7       15.44       10.27      1.75 o
   4 -11   7       13.38       12.20      1.85 o
  -5 -10   7        9.44        9.62      3.02 o
  -4 -10   7       71.07       77.67      4.00 o
  -3 -10   7       28.87       31.36      2.70 o
  -2 -10   7       17.66       20.24      2.24 o
  -1 -10   7        0.11       -0.66      1.64 o
   0 -10   7        0.64        2.98      0.93 o
   1 -10   7        6.10        8.33      1.67 o
   2 -10   7       41.63       47.95      2.99 o
   3 -10   7       13.98       16.24      1.89 o
   4 -10   7      110.40      122.26      4.83 o
   5 -10   7       54.87       54.00      3.40 o
  -5  -9   7       10.58       11.18      2.41 o
  -4  -9   7       99.00      101.06      4.38 o
  -3  -9   7       30.99       37.80      2.79 o
  -2  -9   7       45.58       43.04      2.90 o
  -1  -9   7        0.37        0.81      1.45 o
   0  -9   7        1.86        6.40      1.19 o
   1  -9   7       86.96       84.90      2.63 o
   2  -9   7       86.88       64.86      3.37 o
   3  -9   7      106.74      100.77      3.64 o
   4  -9   7        2.44        2.27      1.40 o
   5  -9   7        1.04        2.59      1.38 o
   6  -9   7        3.94        3.16      1.40 o
  -6  -8   7      101.24      107.37      5.52 o
  -5  -8   7      184.97      176.32      6.66 o
  -4  -8   7      118.97      118.83      4.60 o
  -3  -8   7       30.58       33.29      2.63 o
  -2  -8   7      109.23      116.98      4.31 o
  -1  -8   7      209.95      186.28      5.19 o
   0  -8   7        8.50        9.61      1.25 o
   1  -8   7      111.71       96.36      2.67 o
   2  -8   7      163.74      174.12      3.88 o
   3  -8   7      218.18      221.88      5.15 o
   4  -8   7       14.15       16.00      1.69 o
   5  -8   7        5.51        6.59      1.68 o
   6  -8   7       69.87       79.25      3.91 o
  -6  -7   7       28.75       26.96      2.89 o
  -5  -7   7        1.74        0.98      1.60 o
  -4  -7   7      139.30      131.74      5.90 o
  -3  -7   7      368.95      353.21      7.29 o
  -2  -7   7      218.27      223.13      5.61 o
  -1  -7   7      210.46      215.65      4.39 o
   0  -7   7      111.20      116.58      2.47 o
   1  -7   7       81.87       75.50      2.00 o
   2  -7   7        0.62        0.43      0.94 o
   3  -7   7      455.12      446.71      6.97 o
   4  -7   7      789.11      816.74     14.28 o
   5  -7   7       47.88       54.49      3.17 o
   6  -7   7        9.92       10.61      1.74 o
   7  -7   7        8.02        6.61      1.86 o
  -7  -6   7       11.20       10.35      2.00 o
  -6  -6   7       63.07       63.85      3.52 o
  -5  -6   7      345.47      347.51      7.38 o
  -4  -6   7       25.58       25.80      1.64 o
  -3  -6   7      123.19      130.91      3.13 o
  -2  -6   7      795.13      820.85     16.47 o
  -1  -6   7        3.39       10.24      2.09 o
   0  -6   7       30.05       35.61      1.24 o
   1  -6   7       67.11       62.82      1.56 o
   2  -6   7       47.22       59.40      1.65 o
   3  -6   7       28.35       30.70      1.66 o
   4  -6   7     1309.26     1312.58     13.74 o
   5  -6   7      532.31      529.62      8.64 o
   6  -6   7       62.70       69.78      2.95 o
   7  -6   7        1.77        0.75      1.45 o
  -7  -5   7       77.97       80.85      4.56 o
  -6  -5   7        4.39        2.20      1.56 o
  -5  -5   7      153.45      139.57      4.11 o
  -4  -5   7       10.77        9.60      1.22 o
  -3  -5   7       27.25       27.39      1.50 o
  -2  -5   7        4.17        5.03      0.81 o
  -1  -5   7       11.36        9.87      0.70 o
   0  -5   7       23.24       25.41      1.01 o
   1  -5   7       16.37       16.84      0.84 o
   2  -5   7        7.79       16.29      1.08 o
   3  -5   7       25.97       31.98      1.66 o
   4  -5   7       83.46       89.69      2.69 o
   5  -5   7      238.17      256.44      4.60 o
   6  -5   7        1.74        1.00      0.98 o
   7  -5   7      283.28      304.09      8.17 o
   8  -5   7        0.05        1.90      2.21 o
  -7  -4   7       27.64       22.81      3.44 o
  -6  -4   7      105.84      111.76      4.27 o
  -5  -4   7       38.96       33.24      1.95 o
  -4  -4   7      189.11      195.66      4.10 o
  -3  -4   7       47.48       44.58      1.87 o
  -2  -4   7      105.93      113.48      2.46 o
  -1  -4   7      199.23      214.58      3.17 o
   0  -4   7       18.70       21.62      0.74 o
   1  -4   7       13.51       10.03      0.76 o
   2  -4   7        9.13       12.46      0.91 o
   3  -4   7       44.25       36.17      1.78 o
   4  -4   7      417.03      395.50      6.48 o
   5  -4   7      232.26      239.61      4.74 o
   6  -4   7      414.88      404.91      6.45 o
   7  -4   7      161.43      184.51      7.19 o
   8  -4   7       36.65       32.00      2.98 o
  -7  -3   7      113.37      107.86      5.32 o
  -6  -3   7        0.66       -0.44      1.16 o
  -5  -3   7       10.57       10.82      1.27 o
  -4  -3   7       28.85       33.15      1.82 o
  -3  -3   7      237.25      225.92      4.01 o
  -2  -3   7        0.29        6.07      2.96 o
  -1  -3   7      685.12      670.42      6.53 o
   0  -3   7      141.99      140.44      2.19 o
   1  -3   7      145.79      131.18      1.88 o
   2  -3   7      699.73      776.47      7.94 o
   3  -3   7        1.38        3.28      1.15 o
   4  -3   7      185.79      181.66      3.84 o
   5  -3   7      399.04      412.89      6.02 o
   6  -3   7        1.07        0.75      0.95 o
   7  -3   7       59.85       57.15      3.01 o
   8  -3   7       39.66       45.20      2.97 o
   9  -3   7        0.48        2.03      1.80 o
  -7  -2   7       21.64       15.54      2.27 o
  -6  -2   7      117.49      132.52      5.54 o
  -5  -2   7      101.69      124.74      3.84 o
  -4  -2   7      147.83      143.49      3.52 o
  -3  -2   7      779.49      758.67      8.23 o
  -2  -2   7       64.16       66.17      1.88 o
  -1  -2   7       53.31       70.73      1.60 o
   0  -2   7        1.58        1.67      0.51 o
   1  -2   7      283.21      316.66      3.38 o
   2  -2   7      135.58      153.00      2.42 o
   3  -2   7      316.96      351.06      4.46 o
   4  -2   7      786.02      778.00      6.17 o
   5  -2   7      192.04      187.28      3.03 o
   6  -2   7      190.10      182.99      4.17 o
   7  -2   7       18.69       18.94      1.41 o
   8  -2   7       29.53       35.16      2.36 o
   9  -2   7       24.05       24.66      2.70 o
  -7  -1   7        1.31        0.25      1.62 o
  -6  -1   7      102.47      111.27      7.17 o
  -5  -1   7      211.78      207.40      4.86 o
  -4  -1   7      160.31      140.65      4.22 o
  -3  -1   7      338.56      371.04      5.57 o
  -2  -1   7      605.02      591.29      5.97 o
  -1  -1   7        2.95        7.52      0.77 o
   0  -1   7        4.47        6.94      0.50 o
   1  -1   7        0.37       -0.43      0.43 o
   2  -1   7       33.97       46.25      1.31 o
   3  -1   7       57.97       64.89      3.45 o
   4  -1   7      640.39      627.90      6.83 o
   5  -1   7      314.72      318.97      4.19 o
   6  -1   7       62.01       60.16      1.91 o
   7  -1   7       11.81        8.11      1.04 o
   8  -1   7       12.31       11.06      1.29 o
   9  -1   7       62.10       64.54      4.04 o
  -7   0   7       48.31       47.00      3.79 o
  -6   0   7       56.45       55.91      3.83 o
  -5   0   7      207.78      192.89      7.88 o
  -4   0   7       25.97       29.51      3.18 o
  -3   0   7        1.22        2.11      1.16 o
  -2   0   7        0.95        3.62      0.85 o
  -1   0   7       55.81       57.78      1.54 o
   0   0   7       26.05       22.64      0.95 o
   1   0   7       51.39       48.81      1.42 o
   2   0   7       10.65        8.14      0.54 o
   3   0   7       35.02       24.47      0.91 o
   4   0   7      245.25      232.42      2.05 o
   5   0   7       56.17       49.50      1.63 o
   6   0   7       82.33       87.66      2.44 o
   7   0   7      286.57      289.68      5.18 o
   8   0   7        0.14       -0.16      0.91 o
   9   0   7       21.22       18.84      1.86 o
  -7   1   7       13.08       12.14      2.96 o
  -6   1   7        5.95        4.06      2.23 o
  -5   1   7       65.60       65.01      4.89 o
  -4   1   7       60.97       62.92      3.34 o
  -3   1   7       60.03       63.39      2.43 o
  -2   1   7      127.36      142.65      4.12 o
  -1   1   7      291.54      307.70      4.46 o
   0   1   7      249.78      255.01      3.96 o
   1   1   7      508.72      563.45      7.96 o
   2   1   7      112.35      117.26      2.31 o
   3   1   7     1366.61     1448.09     13.88 o
   4   1   7      250.49      258.37      3.63 o
   5   1   7       53.38       44.96      1.77 o
   6   1   7       25.68       22.37      1.55 o
   7   1   7      185.89      183.80      4.44 o
   8   1   7        5.18        3.70      0.92 o
   9   1   7        2.89        6.61      1.27 o
  -7   2   7        4.45        3.60      1.99 o
  -6   2   7       76.40       83.84      5.85 o
  -5   2   7       34.30       30.67      2.79 o
  -4   2   7       72.76       62.88      3.55 o
  -3   2   7       79.09       83.24      2.45 o
  -2   2   7      201.66      231.58      5.67 o
  -1   2   7       33.74       45.40      2.34 o
   0   2   7       68.43       76.23      1.83 o
   1   2   7      113.94      126.08      1.56 o
   2   2   7       48.23       32.09      0.89 o
   3   2   7       67.14       97.22      2.49 o
   4   2   7     1298.46     1265.62      9.09 o
   5   2   7       51.82       56.79      1.92 o
   6   2   7      176.42      178.92      3.37 o
   7   2   7       17.42       25.01      1.81 o
   8   2   7      144.11      132.33      3.73 o
   9   2   7        3.90        6.64      1.26 o
  -6   3   7        6.65        8.33      2.30 o
  -5   3   7      474.05      455.41      9.51 o
  -4   3   7        0.03        2.77      1.39 o
  -3   3   7       17.35       17.17      1.90 o
  -2   3   7       27.17       26.35      1.82 o
  -1   3   7      460.34      447.87      6.00 o
   0   3   7      160.45      167.12      3.06 o
   1   3   7      182.27      177.78      2.76 o
   2   3   7        2.66        0.86      0.51 o
   3   3   7        3.57        5.57      0.91 o
   4   3   7      187.04      157.03      3.51 o
   5   3   7      397.63      385.40      5.57 o
   6   3   7       16.50       14.95      2.03 o
   7   3   7        0.21        2.03      1.26 o
   8   3   7       73.04       68.16      3.02 o
   9   3   7        7.39        5.71      1.63 o
  -6   4   7        3.89        4.78      2.24 o
  -5   4   7       90.99       86.80      5.88 o
  -4   4   7      758.49      781.80     14.35 o
  -3   4   7      494.63      454.13      7.95 o
  -2   4   7      119.80      126.85      3.12 o
  -1   4   7      571.33      529.47      7.16 o
   0   4   7      722.29      842.82     10.47 o
   1   4   7      304.32      324.13      3.85 o
   2   4   7      309.70      320.22      3.72 o
   4   4   7        2.39        7.05      1.46 o
   5   4   7        4.36        5.83      1.33 o
   6   4   7        1.67        3.23      1.27 o
   7   4   7       31.01       31.40      3.70 o
   8   4   7        8.04        6.61      1.38 o
   9   4   7        5.27        5.63      1.54 o
  -6   5   7       54.37       49.03      5.00 o
  -5   5   7       91.34       92.75     12.61 o
  -4   5   7       54.32       50.21      4.50 o
  -3   5   7      179.69      173.44      5.15 o
  -2   5   7      233.75      224.02      4.91 o
  -1   5   7      512.60      481.86      8.19 o
   0   5   7     1079.31     1151.35     23.64 o
   1   5   7      657.62      740.56      7.33 o
   2   5   7     2401.38     2368.50     26.07 o
   3   5   7      229.12      272.86      4.62 o
   4   5   7       10.36        7.66      1.48 o
   5   5   7      108.88      116.15      3.67 o
   6   5   7       45.10       40.57      2.46 o
   7   5   7       82.27       81.69      3.88 o
   8   5   7        0.75        4.30      1.30 o
   9   5   7       16.83       22.83      2.31 o
  -5   6   7        8.48       11.08      2.64 o
  -4   6   7        1.60        2.85      2.30 o
  -3   6   7        2.70        3.69      1.87 o
  -2   6   7       40.12       53.73      3.82 o
  -1   6   7       69.14       78.97      3.72 o
   0   6   7        3.06       12.80      1.77 o
   1   6   7       15.22       11.39      1.38 o
   2   6   7       73.88       63.68      2.39 o
   3   6   7        0.17        1.74      1.60 o
   4   6   7      173.41      159.80      4.20 o
   5   6   7        3.16        3.84      1.41 o
   6   6   7       10.17       10.97      1.51 o
   7   6   7        2.97        3.67      1.37 o
   8   6   7        0.52       -1.19      1.19 o
   9   6   7       37.80       52.96      3.28 o
  -5   7   7       67.98       66.86      5.67 o
  -4   7   7       43.09       56.16      3.23 o
  -3   7   7       10.89        8.98      1.73 o
  -2   7   7       72.57       70.55      5.57 o
  -1   7   7       17.81       18.80      2.55 o
   0   7   7      491.22      473.75      7.66 o
   1   7   7       72.49       84.88      3.61 o
   2   7   7        0.01        3.12      1.52 o
   3   7   7      234.21      225.70      5.06 o
   4   7   7      164.28      157.52      4.95 o
   5   7   7        0.10        0.98      2.01 o
   6   7   7        0.41       -0.43      1.14 o
   7   7   7        6.33        6.33      1.41 o
   8   7   7       19.63       19.23      2.07 o
   9   7   7       34.05       27.89      2.51 o
  -5   8   7        8.37       14.73      3.31 o
  -4   8   7       82.06       88.79      4.15 o
  -3   8   7       98.42      101.23      3.75 o
  -2   8   7       46.42       49.42      3.08 o
  -1   8   7       79.38       64.17      3.66 o
   0   8   7      224.83      219.52      5.65 o
   1   8   7       21.42       24.58      1.90 o
   2   8   7       76.10       76.66      2.88 o
   3   8   7      160.89      143.21      3.98 o
   4   8   7      232.75      231.38      5.38 o
   5   8   7        0.72       -0.18      1.33 o
   6   8   7       31.99       31.78      2.34 o
   7   8   7       12.38       12.90      1.60 o
   8   8   7      115.96      121.29      4.63 o
   9   8   7       55.39       52.38      3.31 o
  -4   9   7        0.40        1.32      1.37 o
  -3   9   7       19.08       21.43      2.45 o
  -2   9   7        0.47        0.33      1.46 o
  -1   9   7        6.65        5.59      1.62 o
   0   9   7      598.38      553.28      8.35 o
   1   9   7      223.08      212.27      5.60 o
   2   9   7      159.38      145.15      3.99 o
   3   9   7       54.28       52.00      2.92 o
   4   9   7        5.20        9.10      1.46 o
   5   9   7       20.99       18.86      1.91 o
   6   9   7        1.17        0.87      1.29 o
   7   9   7      121.20      126.55      4.18 o
   8   9   7        1.80        3.34      1.37 o
  -3  10   7        0.20       -1.31      1.31 o
  -2  10   7        0.93       -1.44      1.54 o
  -1  10   7       38.75       42.99      2.69 o
   0  10   7      194.63      188.71      4.95 o
   1  10   7      677.60      693.77     12.18 o
   2  10   7      222.87      201.53      4.84 o
   3  10   7      154.52      169.98      4.45 o
   4  10   7      110.47      118.55      3.74 o
   5  10   7      381.42      378.67      7.48 o
   6  10   7       22.26       18.62      2.07 o
   7  10   7       39.78       36.84      3.20 o
   8  10   7       85.06       93.23      4.20 o
  -2  11   7        9.91       12.19      3.07 o
  -1  11   7       27.83       27.32      2.68 o
   0  11   7        3.65        2.37      1.46 o
   1  11   7       39.20       49.57      3.78 o
   2  11   7       95.75       85.97      4.13 o
   3  11   7      159.67      167.17      5.50 o
   4  11   7      100.53       98.84      4.59 o
   5  11   7      191.97      190.25      5.17 o
   6  11   7       77.00       80.38      4.10 o
   7  11   7        0.23       -1.25      1.52 o
  -1  12   7        7.42        8.71      2.18 o
   0  12   7       35.38       31.61      2.88 o
   1  12   7        1.31        0.30      1.70 o
   2  12   7       11.77       16.58      2.64 o
   3  12   7        5.30        2.32      1.49 o
   4  12   7       19.94       26.16      2.47 o
   5  12   7       22.62       24.72      2.60 o
   6  12   7       98.23       92.58      4.50 o
   0  13   7        5.77        3.92      1.86 o
   1  13   7       49.81       46.63      3.90 o
   2  13   7        1.46        4.68      1.86 o
   3  13   7        4.46        4.15      1.57 o
   4  13   7        2.07        3.66      1.65 o
   5  13   7        7.33        4.93      1.79 o
  -2 -12   8        2.07        3.00      1.38 o
  -1 -12   8       61.76       68.57      3.67 o
   0 -12   8       35.26       32.00      2.88 o
   1 -12   8       12.16        7.18      1.80 o
   2 -12   8       24.14       28.15      2.61 o
  -3 -11   8        2.45        1.01      1.44 o
  -2 -11   8       65.65       76.64      3.69 o
  -1 -11   8        0.43        1.85      1.25 o
   0 -11   8       29.10       26.47      2.23 o
   1 -11   8       88.80       83.46      4.26 o
   2 -11   8       38.13       39.95      2.61 o
   3 -11   8        0.41        0.14      1.27 o
  -4 -10   8       32.89       43.98      3.22 o
  -3 -10   8       64.49       62.83      3.64 o
  -2 -10   8       37.64       43.60      3.04 o
  -1 -10   8        3.01        5.62      1.39 o
   0 -10   8       63.53       64.39      2.78 o
   1 -10   8        0.06       -0.20      1.29 o
   2 -10   8        2.85        4.24      2.51 o
   3 -10   8       18.34       21.60      1.99 o
   4 -10   8       35.02       36.34      2.77 o
   5 -10   8        3.21        8.25      1.66 o
  -5  -9   8        0.02        2.24      1.79 o
  -4  -9   8        6.18        6.39      1.58 o
  -3  -9   8        4.28        4.84      1.35 o
  -2  -9   8      115.94      110.07      4.47 o
  -1  -9   8       49.19       52.14      2.83 o
   0  -9   8       32.76       39.05      2.20 o
   1  -9   8       24.51       25.87      1.62 o
   2  -9   8       28.60       28.00      2.18 o
   3  -9   8       74.59       82.24      3.43 o
   4  -9   8       74.85       73.57      3.76 o
   5  -9   8        5.56        5.92      1.64 o
  -5  -8   8      100.48      107.62      5.40 o
  -4  -8   8      448.79      459.36      9.17 o
  -3  -8   8      103.24      110.58      4.56 o
  -2  -8   8       11.55        6.35      1.50 o
  -1  -8   8      109.35      106.56      3.79 o
   0  -8   8       21.89       20.89      1.73 o
   1  -8   8       38.84       37.77      1.83 o
   2  -8   8      190.73      159.47      3.86 o
   3  -8   8        5.73        3.03      1.26 o
   4  -8   8      170.94      171.96      4.77 o
   5  -8   8       26.45       19.04      2.05 o
   6  -8   8       29.96       29.17      2.59 o
  -6  -7   8        4.74        3.24      1.50 o
  -5  -7   8        2.97        2.31      1.75 o
  -4  -7   8       79.15       80.00      3.88 o
  -3  -7   8      439.14      416.06      8.20 o
  -2  -7   8      128.05      119.09      4.31 o
  -1  -7   8       79.79       69.28      3.33 o
   0  -7   8      248.23      247.04      4.15 o
   1  -7   8        1.69        2.96      0.90 o
   2  -7   8       26.44       26.46      1.70 o
   3  -7   8      128.98      136.13      4.05 o
   4  -7   8      112.05      121.01      3.94 o
   5  -7   8      158.99      154.68      4.53 o
   6  -7   8      130.52      143.13      5.26 o
   7  -7   8        5.32        4.38      1.59 o
  -6  -6   8        1.75        1.78      1.70 o
  -5  -6   8        1.08       -0.02      1.42 o
  -4  -6   8       32.40       24.13      2.25 o
  -3  -6   8      125.79      115.83      5.75 o
  -2  -6   8       49.88       54.82      3.05 o
  -1  -6   8       91.41       65.27      3.04 o
   0  -6   8      143.55      156.74      3.53 o
   1  -6   8       75.89       81.43      2.12 o
   2  -6   8      133.95      129.26      3.02 o
   3  -6   8        1.13       -0.33      0.85 o
   4  -6   8       21.41       28.43      1.83 o
   5  -6   8       76.47       73.76      2.72 o
   6  -6   8      340.50      354.74      7.32 o
   7  -6   8      154.88      143.81      5.92 o
  -6  -5   8      161.24      190.75      5.96 o
  -5  -5   8        0.13        0.10      1.28 o
  -4  -5   8       24.93       29.57      2.09 o
  -3  -5   8      704.98      687.81      8.42 o
  -2  -5   8      530.57      515.55      8.34 o
  -1  -5   8      556.52      561.48      8.28 o
   0  -5   8      330.43      306.32      3.89 o
   1  -5   8        5.81        2.76      0.77 o
   2  -5   8        4.55        3.80      0.78 o
   3  -5   8        0.26        0.27      1.05 o
   4  -5   8       12.87        7.01      1.12 o
   5  -5   8       33.28       28.01      1.74 o
   6  -5   8      175.08      177.57      5.61 o
   7  -5   8      175.55      172.56      5.27 o
   8  -5   8       61.33       57.50      3.97 o
  -6  -4   8       66.25       72.98      4.28 o
  -5  -4   8       21.29       21.22      2.18 o
  -4  -4   8       87.89       88.20      3.30 o
  -3  -4   8       78.27       84.34      3.04 o
  -2  -4   8       10.50       12.79      1.16 o
  -1  -4   8      258.86      273.22      5.44 o
   0  -4   8       33.28       41.07      1.38 o
   1  -4   8       23.69       31.94      1.34 o
   2  -4   8      199.12      190.96      2.98 o
   3  -4   8        5.70        5.43      1.65 o
   4  -4   8      101.17       88.64      2.70 o
   5  -4   8       23.95       21.36      1.69 o
   6  -4   8      133.82      135.48      3.89 o
   7  -4   8      190.62      201.26      5.57 o
   8  -4   8       76.29       73.59      3.74 o
  -6  -3   8        1.81        0.93      1.89 o
  -5  -3   8        0.09        0.12      1.38 o
  -4  -3   8       16.18       17.76      1.66 o
  -3  -3   8      179.78      175.60      4.27 o
  -2  -3   8        0.45        0.01      0.88 o
  -1  -3   8      107.05      101.06      2.43 o
   0  -3   8      218.99      241.45      4.24 o
   1  -3   8     1381.25     1380.50     17.05 o
   2  -3   8      139.72      134.09      5.07 o
   3  -3   8       66.74       59.10      1.74 o
   4  -3   8       76.44       85.97      2.61 o
   5  -3   8      353.66      326.68      4.99 o
   6  -3   8       84.98       90.98      2.88 o
   7  -3   8       15.89       15.36      1.61 o
   8  -3   8       18.81       20.70      2.10 o
  -6  -2   8        0.50        0.20      1.91 o
  -5  -2   8      333.86      325.48      7.10 o
  -4  -2   8        0.74       -0.21      0.94 o
  -3  -2   8        0.62        0.98      0.73 o
  -2  -2   8       93.16      108.77      4.27 o
  -1  -2   8      229.33      214.76      3.41 o
   0  -2   8      201.09      219.65      2.95 o
   1  -2   8      187.68      175.21      3.79 o
   2  -2   8       26.74       23.40      0.98 o
   3  -2   8       52.63       52.02      1.48 o
   4  -2   8      126.83      131.88      2.63 o
   5  -2   8       35.81       36.86      1.61 o
   6  -2   8       49.23       53.41      2.05 o
   7  -2   8       10.95        9.32      1.25 o
   8  -2   8       32.65       35.54      2.10 o
   9  -2   8       36.63       35.52      3.10 o
  -6  -1   8        6.63        5.06      2.15 o
  -5  -1   8      146.56      141.47      6.12 o
  -4  -1   8        2.27        2.67      1.03 o
  -3  -1   8        3.76        5.63      1.06 o
  -2  -1   8       79.66       76.67      2.10 o
  -1  -1   8      394.25      407.34      4.64 o
   0  -1   8      499.94      524.41      3.79 o
   1  -1   8      126.08      151.52      2.20 o
   2  -1   8      137.77      141.55      2.10 o
   3  -1   8      372.42      380.99      3.54 o
   4  -1   8      145.89      124.55      3.47 o
   5  -1   8       27.33       32.31      1.43 o
   6  -1   8      121.01      124.66      3.18 o
   7  -1   8      251.21      257.79      6.69 o
   8  -1   8        0.00        0.90      0.82 o
   9  -1   8        1.57        1.59      1.00 o
  -6   0   8       19.77       21.55      2.60 o
  -5   0   8        0.84       -0.16      1.89 o
  -4   0   8        5.46        3.30      1.66 o
  -3   0   8       70.55       73.99      3.13 o
  -2   0   8      133.36      141.46      3.15 o
  -1   0   8       69.42       75.41      1.66 o
   0   0   8      406.70      405.65      3.82 o
   1   0   8      269.48      251.16      3.00 o
   2   0   8        2.43        1.16      0.50 o
   3   0   8       23.47       20.84      0.90 o
   4   0   8       21.07       19.04      1.05 o
   5   0   8        8.10       10.77      1.13 o
   6   0   8       25.45       30.36      1.45 o
   7   0   8      151.64      146.74      3.40 o
   8   0   8       35.92       32.19      2.44 o
   9   0   8        2.29        2.24      1.01 o
  -6   1   8       77.90       85.99      6.72 o
  -5   1   8        3.27        2.67      1.48 o
  -4   1   8       65.82       81.21      4.76 o
  -3   1   8       10.42        7.98      1.30 o
  -2   1   8       42.84       39.82      2.54 o
  -1   1   8       14.58       17.59      1.10 o
   0   1   8        2.21        6.09      0.90 o
   1   1   8        0.03        0.93      0.32 o
   2   1   8       71.71       90.54      2.29 o
   3   1   8      131.50      141.04      3.54 o
   4   1   8      127.56      129.26      2.33 o
   5   1   8       72.55       55.09      1.72 o
   6   1   8       36.43       47.62      1.73 o
   7   1   8       35.89       29.62      1.82 o
   8   1   8       70.07       74.51      3.19 o
   9   1   8       11.86       12.76      1.67 o
  -6   2   8        4.72        2.18      2.00 o
  -5   2   8        5.40        6.69      1.65 o
  -4   2   8       32.10       28.47      2.65 o
  -3   2   8        8.86       10.28      1.32 o
  -2   2   8       45.48       47.19      2.38 o
  -1   2   8      190.44      195.92      4.50 o
   0   2   8       17.84       11.79      0.87 o
   1   2   8       45.71       43.15      1.54 o
   2   2   8      365.49      390.59      8.23 o
   3   2   8      284.47      307.21      5.06 o
   4   2   8      235.93      251.41      3.58 o
   5   2   8      484.37      471.48      4.94 o
   6   2   8       87.78       96.92      2.62 o
   7   2   8      130.25      120.58      3.71 o
   8   2   8       36.49       32.05      2.15 o
   9   2   8        0.00        0.74      1.16 o
  -6   3   8        9.68        3.94      2.14 o
  -5   3   8       90.95       85.48      4.41 o
  -4   3   8        6.05        6.11      1.40 o
  -3   3   8       86.42       82.42      3.36 o
  -2   3   8      262.81      254.93      7.32 o
  -1   3   8       18.98       22.15      1.51 o
   0   3   8        2.43        4.30      1.08 o
   1   3   8      909.78      845.38     10.32 o
   2   3   8        9.03       10.01      1.62 o
   3   3   8      129.10      120.71      2.72 o
   4   3   8       19.36       17.09      0.98 o
   5   3   8        1.02        0.48      0.71 o
   6   3   8      101.39      103.91      2.90 o
   7   3   8       59.44       62.50      3.11 o
   8   3   8       90.67       84.92      3.74 o
   9   3   8       15.45       19.69      2.17 o
  -6   4   8        3.61        5.54      2.43 o
  -5   4   8        2.55        4.01      2.21 o
  -4   4   8       22.54       22.87      2.59 o
  -3   4   8       24.26       28.59      2.50 o
  -2   4   8      126.25      122.14      3.74 o
  -1   4   8        2.31        0.35      0.93 o
   0   4   8      160.86      172.48      3.75 o
   1   4   8        1.72        4.69      0.80 o
   2   4   8      173.10      188.57      3.00 o
   3   4   8      123.64      124.44      2.94 o
   4   4   8       68.46       59.94      2.78 o
   5   4   8       66.68       69.36      2.55 o
   6   4   8       33.64       32.08      2.25 o
   7   4   8        4.64        8.98      2.04 o
   8   4   8       24.94       27.44      2.33 o
   9   4   8        3.23        2.97      1.40 o
  -5   5   8        0.54        0.62      1.87 o
  -4   5   8        1.70        1.92      2.05 o
  -3   5   8       12.08       12.19      1.75 o
  -2   5   8      424.47      400.41      6.82 o
  -1   5   8      250.23      217.09      5.74 o
   0   5   8      761.04      752.25     10.50 o
   1   5   8      499.75      492.85      5.05 o
   2   5   8      603.92      639.05      5.91 o
   3   5   8      603.12      635.02      9.50 o
   4   5   8      246.55      246.63      4.44 o
   5   5   8       39.55       44.59      2.43 o
   6   5   8       14.94        9.47      1.37 o
   7   5   8       27.28       28.11      2.22 o
   8   5   8       11.63        6.98      1.38 o
   9   5   8       10.98       12.76      1.86 o
  -5   6   8       53.98       56.53      5.33 o
  -4   6   8       78.85       61.69      5.06 o
  -3   6   8       39.33       35.32      3.15 o
  -2   6   8        7.94       26.46      4.38 o
  -1   6   8      505.63      526.33     10.49 o
   0   6   8       86.13       69.74      3.08 o
   1   6   8      697.87      682.74     13.21 o
   2   6   8        3.43        0.73      2.04 o
   3   6   8      328.95      347.21      6.11 o
   4   6   8     1388.44     1397.52     12.44 o
   5   6   8       30.99       35.75      2.32 o
   6   6   8       16.97       16.98      1.89 o
   7   6   8       10.74        7.48      1.73 o
   8   6   8       39.25       41.58      2.56 o
   9   6   8        0.87        3.75      1.36 o
  -4   7   8       46.12       46.18      4.68 o
  -3   7   8      101.83      105.32      5.38 o
  -2   7   8       53.02       40.03      3.59 o
  -1   7   8       63.54       49.78      3.34 o
   0   7   8       19.48       25.45      2.17 o
   1   7   8      101.09      114.10      4.21 o
   2   7   8      299.99      313.86      7.84 o
   3   7   8      286.42      286.09      7.96 o
   4   7   8      126.39      127.05      4.03 o
   5   7   8      147.03      145.39      6.66 o
   6   7   8       79.38       72.24      3.36 o
   7   7   8        6.53        6.35      1.39 o
   8   7   8        0.62        2.63      1.29 o
   9   7   8        5.66        3.67      1.34 o
  -4   8   8       20.26       22.84      3.71 o
  -3   8   8      111.43       99.97      4.43 o
  -2   8   8      221.19      238.42      7.43 o
  -1   8   8        5.53        5.56      1.99 o
   0   8   8       26.64       31.34      2.42 o
   1   8   8        0.65        2.01      2.15 o
   2   8   8       45.85       44.50      2.34 o
   3   8   8      123.86      128.66      6.12 o
   4   8   8      123.51      125.78      4.17 o
   5   8   8       12.52       10.03      1.85 o
   6   8   8       18.28       23.79      2.15 o
   7   8   8       95.02      110.47      5.66 o
   8   8   8        2.37        2.68      1.14 o
  -3   9   8        0.57       -0.09      1.23 o
  -2   9   8        3.74        5.02      1.87 o
  -1   9   8       61.49       59.51      3.32 o
   0   9   8      105.62      124.39      4.03 o
   1   9   8       28.66       22.28      2.91 o
   2   9   8       19.95       20.20      1.93 o
   3   9   8      197.28      197.78      6.35 o
   4   9   8      172.55      158.98      5.03 o
   5   9   8      101.37       93.63      3.80 o
   6   9   8        0.44       -1.34      1.34 o
   7   9   8        1.57        1.62      1.05 o
   8   9   8       17.45       13.83      1.95 o
  -3  10   8       75.09       69.43      3.49 o
  -2  10   8        9.86       10.07      2.14 o
  -1  10   8        2.94        3.21      1.42 o
   0  10   8        9.42        8.15      1.69 o
   1  10   8        3.89        3.01      1.27 o
   2  10   8      155.74      149.99      4.34 o
   3  10   8      124.70      117.28      3.88 o
   4  10   8      602.49      587.34      9.34 o
   5  10   8        4.21        2.80      1.28 o
   6  10   8       12.62        6.59      2.12 o
   7  10   8       22.16       18.46      1.81 o
  -2  11   8       20.92       12.51      1.99 o
  -1  11   8        1.15        2.39      1.37 o
   0  11   8       19.30       13.25      2.04 o
   1  11   8       72.03       75.68      3.90 o
   2  11   8       51.17       47.16      3.26 o
   3  11   8      292.55      293.48      7.24 o
   4  11   8      131.47      130.89      4.92 o
   5  11   8      256.60      262.29      9.43 o
   6  11   8       18.06       12.06      1.95 o
   7  11   8       77.92       68.84      3.92 o
  -1  12   8       16.05       22.31      2.53 o
   0  12   8        0.03        1.46      1.46 o
   1  12   8        8.91        7.38      1.76 o
   2  12   8       17.73       23.44      2.63 o
   3  12   8       18.66       21.34      2.40 o
   4  12   8       14.96       18.19      4.38 o
   5  12   8       25.19       28.00      3.20 o
   6  12   8       35.25       31.13      3.72 o
   1  13   8        2.87        4.35      1.99 o
   2  13   8       19.32       21.67      2.61 o
   3  13   8        1.20        2.29      1.49 o
   4  13   8       16.79       20.16      2.41 o
  -2 -11   9       69.20       84.99      3.95 o
  -1 -11   9        3.94        5.98      1.35 o
   0 -11   9        4.67        1.99      1.29 o
   1 -11   9        5.73       10.87      3.42 o
   2 -11   9       39.69       34.92      3.02 o
  -3 -10   9        0.76        0.84      1.31 o
  -2 -10   9        4.55        7.73      1.70 o
  -1 -10   9       30.12       27.88      2.07 o
   0 -10   9        0.89        1.29      1.34 o
   1 -10   9        4.00        6.13      1.37 o
   2 -10   9       44.61       43.33      2.69 o
   3 -10   9       74.67       68.38      3.31 o
   4 -10   9      107.76      104.81      4.65 o
  -4  -9   9        6.68        6.75      1.69 o
  -3  -9   9        8.10        5.80      1.62 o
  -2  -9   9       23.47       19.80      2.21 o
  -1  -9   9       36.56       43.53      2.43 o
   0  -9   9      253.98      254.47      5.38 o
   1  -9   9      155.91      163.51      4.24 o
   2  -9   9       21.78       17.57      1.84 o
   3  -9   9       10.61       10.60      2.01 o
   4  -9   9       21.61       19.21      1.92 o
   5  -9   9       23.18       22.29      2.32 o
  -5  -8   9        2.21        5.35      2.17 o
  -4  -8   9        0.56        0.20      1.21 o
  -3  -8   9      127.95      124.41      4.93 o
  -2  -8   9       67.53       60.94      3.41 o
  -1  -8   9       16.25       20.93      2.43 o
   0  -8   9       83.72       74.62      2.93 o
   1  -8   9       42.33       53.20      2.15 o
   2  -8   9       10.97       11.77      1.34 o
   3  -8   9       21.86       24.69      2.05 o
   4  -8   9       49.64       43.91      2.61 o
   5  -8   9       26.65       32.60      2.59 o
   6  -8   9       23.74       29.17      2.60 o
  -5  -7   9       49.88       55.58      4.01 o
  -4  -7   9       69.91       75.77      3.93 o
  -3  -7   9       27.42       32.40      2.63 o
  -2  -7   9       71.72       67.17      3.44 o
  -1  -7   9      173.46      179.45      4.75 o
   0  -7   9      155.48      152.69      4.48 o
   1  -7   9      251.98      237.79      4.23 o
   2  -7   9        1.17       -0.02      0.84 o
   3  -7   9       16.92       14.55      1.71 o
   4  -7   9       59.90       51.65      2.74 o
   5  -7   9       38.13       40.63      2.48 o
   6  -7   9       10.00        4.20      1.48 o
  -5  -6   9        0.10       -0.23      1.68 o
  -4  -6   9       45.08       46.22      3.04 o
  -3  -6   9        6.66        7.34      1.51 o
  -2  -6   9      147.98      164.57      5.13 o
  -1  -6   9      154.90      162.42      3.85 o
   0  -6   9      465.42      481.17      6.01 o
   1  -6   9      106.56       80.65      2.22 o
   2  -6   9      205.94      215.40      3.53 o
   3  -6   9        7.82        4.77      1.39 o
   4  -6   9        6.40        8.49      1.16 o
   5  -6   9      409.51      421.69      9.24 o
   6  -6   9        2.28        2.69      1.36 o
   7  -6   9       53.40       46.13      3.57 o
  -6  -5   9        0.97        1.64      1.59 o
  -5  -5   9      114.24      103.15      5.24 o
  -4  -5   9      112.25      110.31      4.48 o
  -3  -5   9        2.47        1.02      1.34 o
  -2  -5   9      102.36       82.55      4.05 o
  -1  -5   9      668.96      628.85      7.33 o
   0  -5   9        5.12        7.19      1.39 o
   1  -5   9      100.19      119.56      2.60 o
   2  -5   9       32.80       32.73      1.44 o
   3  -5   9        0.83        2.04      1.08 o
   4  -5   9      162.01      146.57      3.63 o
   5  -5   9       84.06       90.76      3.00 o
   6  -5   9       13.93       14.06      1.40 o
   7  -5   9        5.29        3.45      1.24 o
  -6  -4   9       21.13       25.90      3.42 o
  -5  -4   9       11.09       13.25      1.86 o
  -4  -4   9       85.62       86.40      3.39 o
  -3  -4   9       99.86       99.12      3.42 o
  -2  -4   9       27.10       27.42      1.60 o
  -1  -4   9      178.54      159.54      3.66 o
   0  -4   9      122.62      121.82      4.65 o
   1  -4   9        4.27        2.33      0.71 o
   2  -4   9      290.20      276.30      3.77 o
   3  -4   9       23.54       21.53      1.51 o
   4  -4   9      150.79      161.04      4.67 o
   5  -4   9      130.04      116.97      3.32 o
   6  -4   9        0.01        0.21      0.98 o
   7  -4   9        9.96       12.39      1.66 o
   8  -4   9       29.11       30.11      2.58 o
  -6  -3   9      136.70      134.30      7.23 o
  -5  -3   9       67.51       58.22      3.74 o
  -4  -3   9      304.03      326.89      6.40 o
  -3  -3   9       29.76       26.57      1.95 o
  -2  -3   9        9.87       10.22      1.10 o
  -1  -3   9       64.98       70.29      2.17 o
   0  -3   9      138.45      141.10      2.29 o
   1  -3   9      228.15      234.24      4.68 o
   2  -3   9       99.68       98.56      4.19 o
   3  -3   9      211.93      196.46      3.90 o
   4  -3   9       10.84       14.71      1.48 o
   5  -3   9       14.88       18.94      1.80 o
   6  -3   9        8.89        7.52      1.28 o
   7  -3   9        1.10       -0.40      1.10 o
   8  -3   9       60.94       66.37      3.49 o
  -6  -2   9       10.95        6.15      2.39 o
  -5  -2   9        0.00        0.00      1.40 o
  -4  -2   9       69.98       80.59      3.26 o
  -3  -2   9        3.76        3.84      1.21 o
  -2  -2   9       17.63       14.77      1.22 o
  -1  -2   9        6.96        4.65      0.91 o
   0  -2   9       44.51       59.85      1.72 o
   1  -2   9      475.22      484.88      4.51 o
   2  -2   9      171.79      175.35      3.11 o
   3  -2   9      973.14      964.56      9.15 o
   4  -2   9       39.08       41.49      1.98 o
   5  -2   9       90.43       97.14      2.84 o
   6  -2   9        1.50        2.75      0.93 o
   7  -2   9      115.71      107.46      3.33 o
   8  -2   9        0.00        0.46      1.11 o
  -6  -1   9        0.26        0.07      2.08 o
  -5  -1   9       18.57       16.01      2.92 o
  -4  -1   9        4.48        2.97      1.19 o
  -3  -1   9      154.53      140.82      3.64 o
  -2  -1   9       27.00       25.08      1.49 o
  -1  -1   9        4.28        5.76      0.99 o
   0  -1   9      262.89      276.47      3.86 o
   1  -1   9        2.32        0.25      0.75 o
   2  -1   9       14.42       14.64      0.82 o
   3  -1   9        1.42       -0.16      0.76 o
   4  -1   9      109.72       87.74      2.35 o
   5  -1   9       34.83       28.84      1.61 o
   6  -1   9        2.27        2.27      0.90 o
   7  -1   9       59.17       65.03      2.61 o
   8  -1   9       66.06       58.16      2.60 o
   9  -1   9       24.63       23.99      2.03 o
  -6   0   9       98.77      109.58      5.37 o
  -5   0   9       48.37       47.75      3.44 o
  -4   0   9       77.88       89.72      3.69 o
  -3   0   9      171.92      175.19      5.78 o
  -2   0   9       48.39       40.12      2.53 o
  -1   0   9       32.39       26.16      1.48 o
   0   0   9      525.26      533.94      6.44 o
   1   0   9      234.42      235.52      3.09 o
   2   0   9      297.29      329.92      7.92 o
   3   0   9       12.74       12.79      0.98 o
   4   0   9       14.64       11.13      0.92 o
   5   0   9      225.61      241.46      4.34 o
   6   0   9        3.95        3.29      0.84 o
   7   0   9        0.45        0.01      0.76 o
   8   0   9       77.41       82.27      3.02 o
   9   0   9        0.05        0.74      1.24 o
  -6   1   9       36.37       38.59      3.32 o
  -5   1   9      204.15      177.11      6.43 o
  -4   1   9      480.10      501.24     14.63 o
  -3   1   9       42.73       27.07      2.21 o
  -2   1   9      122.42      107.90      4.00 o
  -1   1   9      289.37      311.03      7.11 o
   0   1   9       53.05       50.04      1.56 o
   1   1   9      246.63      249.74      4.53 o
   2   1   9       21.21       21.48      0.80 o
   3   1   9      249.78      265.49      3.23 o
   4   1   9       25.11       29.87      1.27 o
   5   1   9       14.98        9.02      0.85 o
   6   1   9        1.15        0.68      0.70 o
   7   1   9        1.28       -0.84      0.84 o
   8   1   9      113.88      134.75      4.21 o
   9   1   9       18.01       15.13      1.73 o
  -6   2   9        3.15        5.81      3.55 o
  -5   2   9        4.81        5.62      1.62 o
  -4   2   9       45.62       46.75      3.28 o
  -3   2   9      279.46      257.99      6.89 o
  -2   2   9       85.80       90.20      3.07 o
  -1   2   9       78.58       79.74      3.73 o
   0   2   9        8.33        8.99      1.00 o
   1   2   9       42.39       39.17      1.19 o
   3   2   9        0.50        0.74      0.83 o
   4   2   9       20.41       21.81      1.46 o
   5   2   9       10.62       12.94      1.16 o
   6   2   9        0.41        0.33      0.72 o
   7   2   9      171.28      162.23      4.33 o
   8   2   9       34.72       35.66      2.54 o
   9   2   9       29.67       32.34      2.57 o
  -5   3   9      114.29      123.61      7.17 o
  -4   3   9       53.96       53.99      3.53 o
  -3   3   9        2.76        3.46      1.40 o
  -2   3   9        1.60        4.36      1.16 o
  -1   3   9      122.81       98.93      3.89 o
   0   3   9        0.67        2.49      0.67 o
   1   3   9       92.05       97.66      2.27 o
   2   3   9        0.33        0.00      0.57 o
   3   3   9      150.44      129.41      3.52 o
   4   3   9       25.31       26.83      1.66 o
   5   3   9      125.04      126.96      3.36 o
   6   3   9        0.08       -0.49      0.95 o
   7   3   9      281.58      282.90      9.58 o
   8   3   9       58.58       55.83      3.08 o
   9   3   9        5.60        4.51      1.48 o
  -5   4   9        0.96        0.35      2.53 o
  -4   4   9        3.18        1.19      1.43 o
  -3   4   9       81.20       71.78      3.82 o
  -2   4   9        0.36        0.27      1.28 o
  -1   4   9      104.35      116.74      3.18 o
   0   4   9        0.97        5.58      1.05 o
   1   4   9        1.48        6.54      0.85 o
   2   4   9      161.22      143.23      2.72 o
   3   4   9      461.81      432.40      5.56 o
   4   4   9       92.18       93.55      3.28 o
   5   4   9       33.26       26.51      1.75 o
   6   4   9       14.00        9.63      1.27 o
   7   4   9        0.60        1.72      1.73 o
   8   4   9       43.79       44.09      2.80 o
   9   4   9        0.02        0.52      1.22 o
  -5   5   9        6.72        4.27      2.14 o
  -4   5   9       26.09       26.84      3.54 o
  -3   5   9       10.03       11.25      1.79 o
  -2   5   9       36.32       22.53      2.19 o
  -1   5   9        0.33        0.45      1.19 o
   0   5   9      459.56      466.83      8.03 o
   1   5   9      131.08      112.60      3.11 o
   2   5   9       48.87       48.16      1.99 o
   3   5   9      193.97      202.67      4.10 o
   4   5   9      439.01      462.91      8.82 o
   5   5   9      144.06      143.78      3.71 o
   6   5   9       88.07       85.32      3.50 o
   7   5   9       12.81       15.19      1.75 o
   8   5   9        0.02       -0.29      1.75 o
   9   5   9        7.49       10.01      1.64 o
  -4   6   9       22.13       27.93      3.88 o
  -3   6   9        3.12        2.78      1.70 o
  -2   6   9       96.20       91.77      4.43 o
  -1   6   9      236.10      204.23      6.00 o
   0   6   9      195.66      192.81      6.02 o
   1   6   9      803.93      793.14      8.96 o
   2   6   9     1710.60     1618.29     13.33 o
   3   6   9      759.65      726.44      9.04 o
   4   6   9      315.12      311.25      8.10 o
   5   6   9      179.89      177.79      4.81 o
   6   6   9      154.00      158.25      4.74 o
   7   6   9      121.32      121.66      4.40 o
   8   6   9        0.05       -0.10      1.28 o
   9   6   9      104.91      106.06      4.54 o
  -4   7   9       33.35       25.43      3.75 o
  -3   7   9        0.75        3.79      1.77 o
  -2   7   9        0.27        1.16      1.60 o
  -1   7   9        3.88        1.97      1.51 o
   0   7   9        1.97        1.66      1.24 o
   1   7   9        3.92        6.85      1.30 o
   2   7   9      399.87      388.19     13.25 o
   3   7   9      703.26      706.38     13.00 o
   4   7   9        8.13       10.67      1.64 o
   5   7   9       69.39       60.02      3.23 o
   6   7   9       34.92       38.21      2.62 o
   7   7   9      203.96      219.20      5.93 o
   8   7   9      212.35      206.85      6.04 o
  -3   8   9        2.90        1.50      1.89 o
  -2   8   9        0.77       -1.57      1.69 o
  -1   8   9       28.24       23.61      2.93 o
   0   8   9       65.02       79.77      3.59 o
   1   8   9        0.07        0.57      1.44 o
   2   8   9      111.90      105.07      3.92 o
   3   8   9        1.92        6.23      2.55 o
   4   8   9        0.25        1.90      1.36 o
   5   8   9       42.72       40.22      2.60 o
   6   8   9        0.15       -0.59      1.40 o
   7   8   9        2.75        5.96      1.44 o
   8   8   9        1.15        1.55      1.23 o
  -3   9   9       63.55       71.43      4.91 o
  -2   9   9       22.55       30.53      3.08 o
  -1   9   9       80.10       83.22      3.97 o
   0   9   9      437.07      423.36      9.67 o
   1   9   9        2.33        4.29      1.45 o
   2   9   9       46.21       48.63      2.91 o
   3   9   9       23.21       27.24      2.27 o
   4   9   9        6.59       10.00      1.79 o
   5   9   9        0.16        0.19      1.24 o
   6   9   9       23.42       23.19      3.10 o
   7   9   9        9.40       10.05      1.65 o
   8   9   9        0.05        0.04      1.09 o
  -2  10   9       37.85       62.94      4.39 o
  -1  10   9        3.35        8.22      1.70 o
   0  10   9        0.20        2.50      1.36 o
   1  10   9       50.22       56.64      3.29 o
   2  10   9       10.46       11.10      1.89 o
   3  10   9       53.53       47.36      2.91 o
   4  10   9       27.13       32.72      2.57 o
   5  10   9      223.70      212.31      7.85 o
   6  10   9      140.77      133.47      4.84 o
   7  10   9        1.84        1.65      1.29 o
  -1  11   9       36.54       26.59      3.03 o
   0  11   9        8.11       10.98      2.24 o
   1  11   9        6.58       10.04      2.44 o
   2  11   9        7.68        8.67      3.26 o
   3  11   9        5.99        3.65      1.96 o
   4  11   9       98.34      100.94      6.19 o
   5  11   9       54.30       55.44      4.02 o
   6  11   9       74.51       74.32      5.29 o
   1  12   9        2.32        7.61      4.79 o
   2  12   9        0.50        5.39      2.15 o
   3  12   9       20.35       20.75      3.18 o
   4  12   9      104.83       93.34      5.25 o
   5  12   9      134.96      135.05      6.26 o
  -2 -10  10        5.79        6.61      1.56 o
  -1 -10  10        7.78       10.54      1.48 o
   0 -10  10      176.44      204.83      5.17 o
   1 -10  10       10.60       16.67      1.85 o
   2 -10  10       16.75       15.46      2.13 o
   3 -10  10       55.65       67.93      3.41 o
  -3  -9  10        1.95        0.51      1.20 o
  -2  -9  10        6.35        3.78      1.28 o
  -1  -9  10        6.19        6.65      1.40 o
   0  -9  10        6.28        8.09      1.35 o
   1  -9  10       10.39       16.37      1.62 o
   2  -9  10        5.34        7.89      1.75 o
   3  -9  10       38.33       46.65      2.76 o
   4  -9  10       22.48       23.06      2.07 o
  -4  -8  10        0.99       -1.41      1.41 o
  -3  -8  10        0.00       -0.93      1.32 o
  -2  -8  10       10.15       10.34      1.71 o
  -1  -8  10       15.72       16.90      1.68 o
   0  -8  10        1.29        2.30      1.09 o
   1  -8  10       48.39       52.75      2.54 o
   2  -8  10       25.12       15.93      1.48 o
   3  -8  10      309.93      322.33      6.77 o
   4  -8  10      147.17      144.85      4.69 o
   5  -8  10        0.99        1.59      1.24 o
  -4  -7  10       12.89        9.68      1.76 o
  -3  -7  10       56.98       56.71      3.43 o
  -2  -7  10        9.81        9.90      1.55 o
  -1  -7  10      226.39      233.85      5.19 o
   0  -7  10      214.00      209.84      4.80 o
   1  -7  10       27.55       29.72      1.91 o
   2  -7  10        4.79        3.09      0.85 o
   3  -7  10        5.67        5.48      1.27 o
   4  -7  10       56.13       56.05      2.90 o
   5  -7  10       11.67       10.97      1.53 o
   6  -7  10       14.89       10.96      1.83 o
  -5  -6  10        2.17        1.87      1.55 o
  -4  -6  10        0.65       -0.42      1.24 o
  -3  -6  10       20.83       19.62      2.19 o
  -2  -6  10       13.03       10.51      1.54 o
  -1  -6  10       10.23        6.53      1.15 o
   0  -6  10      227.70      232.13      4.64 o
   1  -6  10      532.62      523.30      7.15 o
   2  -6  10      376.27      380.06      7.64 o
   3  -6  10      321.85      303.87      7.69 o
   4  -6  10       24.61       24.87      1.98 o
   5  -6  10       10.97        8.62      1.35 o
   6  -6  10       65.01       65.65      3.20 o
  -5  -5  10       10.55       17.40      2.56 o
  -4  -5  10       17.04       12.90      1.80 o
  -3  -5  10      110.13       99.34      4.24 o
  -2  -5  10      168.62      166.74      4.67 o
  -1  -5  10       42.97       54.59      2.40 o
   0  -5  10      246.13      268.34      4.61 o
   1  -5  10       32.49       28.49      1.41 o
   2  -5  10       63.42       73.19      2.17 o
   3  -5  10       63.47       52.33      2.31 o
   4  -5  10      239.88      238.47      4.78 o
   5  -5  10        7.20        4.20      1.04 o
   6  -5  10       16.54       20.20      1.67 o
   7  -5  10       13.92       16.83      1.88 o
  -5  -4  10       21.02       28.06      2.99 o
  -4  -4  10      139.16      134.03      5.00 o
  -3  -4  10      148.41      140.81      4.92 o
  -2  -4  10        1.62       -0.10      1.21 o
  -1  -4  10      150.67      160.51      3.60 o
   0  -4  10        0.05        0.14      0.86 o
   1  -4  10      344.92      317.65      4.24 o
   2  -4  10      121.84      117.61      2.65 o
   3  -4  10      134.66      140.32      3.52 o
   4  -4  10        6.99        5.53      1.06 o
   5  -4  10        2.08        3.72      0.98 o
   6  -4  10       35.60       32.59      1.97 o
   7  -4  10        2.43        2.15      1.12 o
  -5  -3  10       12.22       13.40      2.08 o
  -4  -3  10       40.77       42.94      2.55 o
  -3  -3  10      259.14      240.15      4.96 o
  -2  -3  10      336.47      336.63      5.50 o
  -1  -3  10      452.19      449.58      6.59 o
   0  -3  10       54.69       52.11      1.92 o
   1  -3  10        0.68       -0.65      0.69 o
   2  -3  10      155.58      155.92      3.00 o
   3  -3  10       46.09       45.23      2.02 o
   4  -3  10      176.79      170.48      3.90 o
   5  -3  10      191.11      200.38      4.70 o
   6  -3  10      338.56      328.31      6.22 o
   7  -3  10       20.89       19.51      2.02 o
   8  -3  10        7.33        2.88      1.33 o
  -5  -2  10      108.00      106.12      6.23 o
  -4  -2  10       99.48       96.00      3.65 o
  -3  -2  10      114.61      101.41      3.27 o
  -2  -2  10       63.82       66.93      2.56 o
  -1  -2  10       37.56       36.03      1.69 o
   0  -2  10      219.31      216.35      3.32 o
   1  -2  10       14.10       11.83      1.03 o
   2  -2  10       14.86       15.10      1.01 o
   3  -2  10      118.26      138.05      4.16 o
   4  -2  10      173.06      160.09      4.65 o
   5  -2  10      628.60      652.73     11.38 o
   6  -2  10       24.38       24.79      1.62 o
   7  -2  10       49.51       50.07      2.41 o
   8  -2  10        4.88        2.96      1.09 o
  -5  -1  10        0.93        2.46      1.28 o
  -4  -1  10        0.07       -0.57      1.34 o
  -3  -1  10       10.33        7.49      1.54 o
  -2  -1  10        0.82        0.32      0.87 o
  -1  -1  10      122.75      109.12      2.76 o
   0  -1  10      239.05      235.64      3.59 o
   1  -1  10       41.18       47.88      1.72 o
   2  -1  10      131.98      157.59      4.08 o
   3  -1  10      158.89      180.20      3.24 o
   4  -1  10       83.29       77.26      2.28 o
   5  -1  10       36.11       43.02      1.87 o
   6  -1  10        1.15        0.04      0.83 o
   7  -1  10       75.89       80.35      2.92 o
   8  -1  10      112.63      111.07      4.06 o
  -5   0  10       42.37       45.62      3.52 o
  -4   0  10      128.66      135.30      8.07 o
  -3   0  10       59.10       64.50      3.18 o
  -2   0  10       44.51       35.94      1.99 o
  -1   0  10      430.55      420.88      7.48 o
   0   0  10      285.30      280.35      4.21 o
   1   0  10       54.82       63.80      1.97 o
   2   0  10        0.05       -0.32      0.71 o
   3   0  10       53.92       50.74      2.05 o
   4   0  10      217.07      219.17      3.67 o
   5   0  10        2.40        0.97      0.83 o
   6   0  10        0.25        0.41      0.90 o
   7   0  10       83.81       84.82      3.43 o
   8   0  10       18.36       23.50      2.10 o
  -5   1  10       16.24       13.68      2.13 o
  -4   1  10      142.11      149.37      5.99 o
  -3   1  10      446.57      413.19     11.54 o
  -2   1  10      300.62      322.23      9.31 o
  -1   1  10        9.44       13.39      1.66 o
   0   1  10       55.44       43.46      1.85 o
   1   1  10      270.93      268.02      3.95 o
   2   1  10      114.77      126.36      3.59 o
   3   1  10      293.10      295.36      5.62 o
   4   1  10      431.41      423.53      6.42 o
   5   1  10        5.90        9.17      1.35 o
   6   1  10        6.47        5.01      1.06 o
   7   1  10        8.46       10.69      1.49 o
   8   1  10       21.93       14.54      1.73 o
  -5   2  10        1.18        0.25      1.21 o
  -4   2  10       16.38       21.06      2.46 o
  -3   2  10      105.66       96.99      4.48 o
  -2   2  10      411.92      391.19     11.71 o
  -1   2  10       43.92       35.38      3.05 o
   0   2  10      328.02      297.83      5.66 o
   1   2  10      298.22      336.18      4.92 o
   2   2  10      346.32      343.81      7.14 o
   3   2  10       13.78       10.45      2.54 o
   4   2  10       15.93       11.17      1.99 o
   5   2  10       83.65       86.75      3.18 o
   6   2  10       54.42       51.36      2.57 o
   7   2  10       87.96       86.46      3.84 o
   8   2  10       34.51       47.69      3.52 o
   9   2  10        0.58        1.17      1.48 o
  -5   3  10        0.50       -0.91      1.59 o
  -4   3  10       29.87       26.38      2.68 o
  -3   3  10       45.36       44.96      3.18 o
  -2   3  10        0.08       -0.24      1.08 o
  -1   3  10      218.95      213.72      5.93 o
   0   3  10      342.56      330.92      4.86 o
   1   3  10      335.02      348.01      5.18 o
   2   3  10      173.23      171.86      4.36 o
   3   3  10        1.13        1.32      1.03 o
   4   3  10       13.25       11.61      1.58 o
   5   3  10        0.01        0.12      1.18 o
   6   3  10       33.90       37.41      2.22 o
   7   3  10        1.52        4.87      1.53 o
   8   3  10        5.69        4.03      1.69 o
   9   3  10       36.62       41.88      3.47 o
  -4   4  10       53.20       49.58      4.68 o
  -3   4  10      412.43      408.97      9.16 o
  -2   4  10        6.92        4.17      1.39 o
  -1   4  10      102.40       89.55      3.55 o
   0   4  10       21.80       25.36      1.68 o
   1   4  10       27.18       29.56      1.47 o
   2   4  10       11.35       15.08      1.27 o
   3   4  10      233.84      258.78      4.44 o
   4   4  10       16.87       19.78      1.44 o
   5   4  10        8.89        9.72      1.43 o
   6   4  10       91.84       89.38      3.11 o
   7   4  10       83.08       85.29      3.64 o
   8   4  10        2.22        2.33      1.57 o
  -4   5  10       49.29       52.88      4.88 o
  -3   5  10        0.73       -0.86      1.08 o
  -2   5  10       12.94        6.08      1.64 o
  -1   5  10       19.15        9.71      1.57 o
   0   5  10       66.22       75.30      2.78 o
   1   5  10      157.71      167.45      5.80 o
   2   5  10       14.29       18.11      1.95 o
   3   5  10       82.84       74.38      3.16 o
   4   5  10       12.01        8.15      1.14 o
   5   5  10       11.10       11.02      1.27 o
   6   5  10       35.19       31.10      3.15 o
   7   5  10       74.44       64.13      3.23 o
   8   5  10       40.47       44.22      2.84 o
  -4   6  10      270.75      303.76     11.48 o
  -3   6  10      106.28      104.48      6.42 o
  -2   6  10       11.37        6.67      2.42 o
  -1   6  10       16.35       17.68      2.08 o
   0   6  10       13.97       12.45      1.92 o
   1   6  10        8.06        4.77      1.42 o
   2   6  10       53.04       58.76      2.89 o
   3   6  10      279.26      281.94      5.81 o
   4   6  10      194.32      198.26      5.39 o
   5   6  10      154.27      152.87      4.54 o
   6   6  10       49.06       51.23      2.88 o
   7   6  10       79.74       85.43      3.76 o
   8   6  10       71.99       74.07      3.68 o
  -3   7  10       20.95       16.47      3.39 o
  -2   7  10        1.16        0.66      1.38 o
  -1   7  10        0.03        0.05      1.36 o
   0   7  10        0.30        1.60      1.17 o
   1   7  10       80.27       84.68      4.64 o
   2   7  10       37.81       43.66      2.65 o
   3   7  10      259.61      252.47      5.77 o
   4   7  10      654.71      633.99      9.18 o
   5   7  10      325.57      321.82      7.81 o
   6   7  10      120.55      133.18      4.53 o
   7   7  10      207.31      216.15      5.99 o
   8   7  10       99.93      103.29      4.37 o
  -3   8  10        3.11        9.34      2.83 o
  -2   8  10        2.31        1.56      1.46 o
  -1   8  10        1.40        0.76      1.36 o
   0   8  10       99.17      104.13      4.10 o
   1   8  10        4.26        8.62      1.82 o
   2   8  10       21.05        9.72      1.62 o
   3   8  10      138.68      119.64      4.25 o
   4   8  10      174.08      165.40      5.65 o
   5   8  10       49.55       43.37      2.76 o
   6   8  10        0.35        0.71      1.33 o
   7   8  10       67.09       58.72      3.26 o
   8   8  10       28.77       35.35      2.74 o
  -2   9  10        0.14        1.27      1.45 o
  -1   9  10        0.64        3.38      2.15 o
   0   9  10        8.28        9.34      2.06 o
   1   9  10       77.02       81.05      3.73 o
   2   9  10      197.01      205.89      5.68 o
   3   9  10      150.17      140.21      4.72 o
   4   9  10        0.10        3.98      2.63 o
   5   9  10       34.99       35.20      2.62 o
   6   9  10       72.44       70.08      4.72 o
   7   9  10       27.63       36.07      2.74 o
  -1  10  10       65.99       68.48      3.86 o
   0  10  10      109.11      133.97      6.21 o
   1  10  10       51.29       57.27      3.32 o
   2  10  10       16.46       15.91      2.03 o
   3  10  10        0.83        1.25      1.56 o
   4  10  10      133.64      137.70      4.87 o
   5  10  10       11.67       14.64      2.01 o
   6  10  10        0.32       -0.72      1.19 o
   0  11  10       54.31       82.70     14.26 o
   1  11  10       39.83       49.09      4.40 o
   2  11  10        5.11        4.95      2.06 o
   3  11  10        3.29        7.33      1.97 o
   4  11  10        6.58        5.87      1.45 o
   5  11  10       43.57       42.82      2.98 o
   3  12  10        2.37        3.59      2.03 o
  -2  -9  11        1.61        2.86      1.13 o
  -1  -9  11        1.78        6.54      1.33 o
   0  -9  11       39.16       37.82      2.39 o
   1  -9  11        2.00        1.10      0.93 o
   2  -9  11       26.97       36.38      3.08 o
   3  -9  11        9.44       16.61      2.21 o
  -2  -8  11        0.72        1.02      1.12 o
  -1  -8  11        0.52        2.33      1.03 o
   0  -8  11       36.38       33.03      2.15 o
   1  -8  11        0.75        1.19      0.95 o
   2  -8  11        5.29        5.85      1.36 o
   3  -8  11        1.47        1.39      1.08 o
   4  -8  11       15.37       10.85      1.53 o
  -3  -7  11        0.30        0.30      1.05 o
  -2  -7  11       20.94       26.53      2.21 o
  -1  -7  11       21.18       21.32      1.85 o
   0  -7  11        1.56        2.42      1.04 o
   1  -7  11       84.81       85.34      3.55 o
   2  -7  11        0.04       -1.20      1.20 o
   3  -7  11       70.34       71.91      3.28 o
   4  -7  11       15.08       14.13      1.66 o
   5  -7  11       57.27       60.94      3.15 o
  -4  -6  11       40.57       40.55      3.07 o
  -3  -6  11       27.34       35.35      2.51 o
  -2  -6  11       27.41       27.66      2.20 o
  -1  -6  11        1.79        2.79      1.08 o
   0  -6  11       33.56       33.03      2.07 o
   1  -6  11       83.24       92.91      3.21 o
   2  -6  11       47.31       48.87      2.72 o
   3  -6  11      141.10      133.13      4.27 o
   4  -6  11      128.47      127.66      4.29 o
   5  -6  11       53.27       53.49      2.93 o
   6  -6  11        0.66        0.62      1.15 o
  -4  -5  11        4.49        3.41      1.19 o
  -3  -5  11       39.11       39.19      2.60 o
  -2  -5  11        9.81        7.69      1.32 o
  -1  -5  11        1.86        2.28      0.86 o
   0  -5  11        0.18        0.19      0.84 o
   1  -5  11        0.44        2.75      0.94 o
   2  -5  11      120.12      132.63      3.30 o
   3  -5  11      300.34      305.86      5.51 o
   4  -5  11      386.60      400.98      6.38 o
   5  -5  11      168.54      182.60      4.49 o
   6  -5  11       85.60       86.67      3.24 o
  -4  -4  11       14.92        6.65      1.61 o
  -3  -4  11       45.86       58.63      3.08 o
  -2  -4  11        6.15        3.22      1.16 o
  -1  -4  11      688.60      659.07      9.63 o
   0  -4  11      369.42      360.00      5.10 o
   1  -4  11        0.13       -0.12      0.90 o
   2  -4  11       23.03       18.65      1.30 o
   3  -4  11      135.34      132.23      3.58 o
   4  -4  11       48.27       51.60      2.34 o
   5  -4  11        0.80        0.45      0.95 o
   6  -4  11       28.51       23.68      1.78 o
   7  -4  11       68.82       83.88      3.50 o
  -4  -3  11       19.02       18.66      1.88 o
  -3  -3  11       15.71       16.69      1.79 o
  -2  -3  11        5.61        5.77      1.19 o
  -1  -3  11        0.11        1.04      1.20 o
   0  -3  11      333.39      322.06      4.76 o
   1  -3  11        9.41        7.41      0.96 o
   2  -3  11       43.89       47.54      1.99 o
   3  -3  11      124.89      115.42      3.07 o
   4  -3  11       62.57       53.24      2.21 o
   5  -3  11       83.93       84.68      2.99 o
   6  -3  11       65.15       64.88      2.74 o
   7  -3  11        0.04       -0.32      1.09 o
  -4  -2  11       10.42        9.25      1.50 o
  -3  -2  11      105.01       95.88      3.30 o
  -2  -2  11      158.46      147.36      4.33 o
  -1  -2  11      180.20      174.53      4.16 o
   0  -2  11      703.98      691.47      9.91 o
   1  -2  11      399.11      406.81      5.03 o
   2  -2  11        6.88        7.72      0.94 o
   3  -2  11        0.02       -0.45      0.86 o
   4  -2  11        8.15        6.95      1.06 o
   5  -2  11        0.27        1.47      0.86 o
   6  -2  11      142.67      149.31      4.39 o
   7  -2  11       34.43       33.69      2.89 o
   8  -2  11        2.00       -0.79      1.15 o
  -4  -1  11       15.54       20.07      2.16 o
  -3  -1  11      284.34      302.10      6.29 o
  -2  -1  11        0.33        0.61      0.95 o
  -1  -1  11       52.07       54.50      2.09 o
   0  -1  11       14.02       22.54      1.29 o
   1  -1  11       66.49       71.33      2.15 o
   2  -1  11      112.80      122.15      3.05 o
   3  -1  11        7.26        2.53      1.42 o
   4  -1  11       89.25       90.77      2.90 o
   5  -1  11       64.08       86.22      2.95 o
   6  -1  11      215.41      200.86      4.57 o
   7  -1  11      297.28      323.60      6.58 o
   8  -1  11        7.29        6.20      1.40 o
  -4   0  11       37.29       37.12      2.77 o
  -3   0  11       33.96       39.08      2.82 o
  -2   0  11        0.55        1.20      1.19 o
  -1   0  11        9.85       13.91      1.59 o
   0   0  11       36.73       43.62      2.15 o
   1   0  11      470.93      441.84      6.59 o
   2   0  11       19.17       14.96      1.93 o
   3   0  11       65.98       64.86      2.59 o
   4   0  11      322.81      323.16      5.88 o
   5   0  11        8.52        9.11      1.23 o
   6   0  11       28.10       33.93      2.03 o
   7   0  11       30.24       36.39      2.40 o
   8   0  11       33.45       35.21      2.43 o
  -4   1  11      102.59       95.38      4.80 o
  -3   1  11       53.19       48.90      4.12 o
  -2   1  11      181.07      183.43      5.17 o
  -1   1  11       57.00       66.04      2.80 o
   0   1  11      303.37      329.13      5.40 o
   1   1  11      115.22      109.93      3.67 o
   2   1  11     1241.92     1175.29     18.63 o
   3   1  11       99.46       95.79      3.17 o
   4   1  11        3.85        3.91      1.60 o
   5   1  11      364.71      360.30      6.42 o
   6   1  11       87.11       91.93      3.43 o
   7   1  11       26.19       28.04      2.39 o
   8   1  11        0.21        1.63      1.16 o
  -4   2  11        9.40        8.45      1.84 o
  -3   2  11       47.99       47.41      3.33 o
  -2   2  11        2.46        0.31      1.33 o
  -1   2  11      190.48      197.92      7.75 o
   0   2  11      589.49      582.79      9.96 o
   1   2  11      352.29      339.30      8.01 o
   2   2  11        6.11        4.45      1.27 o
   3   2  11      121.73      124.20      3.90 o
   4   2  11        0.14       -0.11      1.11 o
   5   2  11        0.22        1.45      0.99 o
   6   2  11       77.21       68.73      3.03 o
   7   2  11       80.44       85.21      3.88 o
   8   2  11        2.36        1.94      1.34 o
  -4   3  11        2.63        0.22      1.19 o
  -3   3  11       42.53       40.05      3.09 o
  -2   3  11        0.54        1.07      1.31 o
  -1   3  11       27.28       35.79      2.42 o
   0   3  11      212.70      182.02      4.52 o
   1   3  11       14.05       15.68      2.11 o
   2   3  11      569.82      550.81      7.95 o
   3   3  11        3.26        0.80      1.02 o
   4   3  11        2.83       -0.55      2.01 o
   5   3  11      110.14      102.45      3.90 o
   6   3  11       13.05       12.50      1.56 o
   7   3  11       19.51       19.68      2.11 o
   8   3  11        0.30       -0.36      1.65 o
  -4   4  11       72.14       71.49     10.35 o
  -3   4  11       43.11       48.40      3.41 o
  -2   4  11       29.42       24.91      2.24 o
  -1   4  11      173.92      189.62      5.25 o
   0   4  11       86.90       90.17      4.41 o
   1   4  11        8.66       11.71      4.82 o
   2   4  11       43.91       46.50      3.16 o
   3   4  11       92.17       97.29      3.57 o
   4   4  11       38.98       37.48      2.41 o
   5   4  11        3.04        2.43      1.17 o
   6   4  11        9.81        5.80      1.20 o
   7   4  11        0.01        0.96      1.14 o
   8   4  11        2.61       -1.04      1.59 o
  -3   5  11        2.81        6.78      2.30 o
  -2   5  11        6.46        6.09      1.56 o
  -1   5  11      129.56      139.54      8.94 o
   0   5  11       17.00       21.55      3.85 o
   1   5  11       39.94       43.11      3.27 o
   2   5  11       60.66       64.02      3.73 o
   3   5  11       25.89       26.04      2.83 o
   4   5  11        0.00       -1.71      1.71 o
   5   5  11       42.84       41.30      3.91 o
   6   5  11        2.64        2.84      1.23 o
   7   5  11        0.04       -0.98      1.57 o
   8   5  11       43.37       49.51      3.77 o
  -3   6  11        0.92        5.00      2.18 o
  -2   6  11        3.54        0.07      3.95 o
  -1   6  11        3.35        3.53      1.35 o
   0   6  11       87.85       83.48      7.61 o
   1   6  11       30.07       23.99      3.00 o
   2   6  11        4.63        8.25      2.23 o
   3   6  11      142.32      123.77      5.19 o
   4   6  11       18.26        9.86      2.08 o
   5   6  11        2.09        2.30      1.71 o
   6   6  11        7.47        7.59      1.99 o
   7   6  11        6.21       10.40      2.16 o
   8   6  11        1.51        3.58      1.73 o
  -2   7  11       89.29       88.12     14.19 o
  -1   7  11       23.45       20.56      2.68 o
   0   7  11        0.64        5.47      2.13 o
   1   7  11        8.75       13.75      2.56 o
   2   7  11        4.15        5.19      2.05 o
   3   7  11       10.99       10.49      2.78 o
   4   7  11        0.06       -1.12      2.05 o
   5   7  11      122.18      124.16      6.19 o
   6   7  11       75.79       72.43      4.69 o
   7   7  11      346.67      355.68      9.51 o
  -2   8  11        2.23        8.23      3.80 o
  -1   8  11       38.87       33.14      3.65 o
   0   8  11       31.41       32.85      3.30 o
   1   8  11        2.39        3.14      1.90 o
   2   8  11        2.19        2.51      1.96 o
   3   8  11       13.43       16.88      2.50 o
   4   8  11       57.95       54.87      4.56 o
   5   8  11       10.57       13.76      2.35 o
   6   8  11        0.41        0.56      1.66 o
   7   8  11       57.49       58.79      5.26 o
  -1   9  11       16.26       23.91     16.02 o
   0   9  11        0.34        2.45      3.69 o
   1   9  11        0.10        2.13      1.95 o
   2   9  11        0.79       -0.01      1.33 o
   3   9  11       19.20       20.83      2.11 o
   4   9  11       15.15       15.86      2.59 o
   5   9  11        0.69        0.76      1.16 o
   6   9  11        0.23        2.09      1.93 o
   0  10  11       39.95       48.11      5.98 o
   1  10  11       29.68       35.86      3.42 o
   2  10  11       14.82       18.79      2.11 o
   3  10  11       70.67       67.29      3.59 o
   4  10  11      149.30      143.84      5.23 o
   5  10  11       10.02       11.69      2.27 o
   2  11  11       59.06       70.38      4.67 o
   3  11  11       12.67       12.35      1.88 o
   4  11  11       28.56       32.20      2.67 o
  -1  -8  12        6.03        7.32      1.45 o
   0  -8  12        5.50        4.63      1.15 o
   1  -8  12        8.41        9.32      1.46 o
   2  -8  12        4.23        6.23      1.42 o
   3  -8  12        0.25        0.51      1.49 o
  -2  -7  12       29.02       30.47      2.22 o
  -1  -7  12        6.78        8.75      1.44 o
   0  -7  12       14.65       15.10      1.46 o
   1  -7  12        0.61       -0.43      1.21 o
   2  -7  12        9.83        7.40      1.35 o
   3  -7  12        1.41       -0.03      1.42 o
   4  -7  12        0.46        0.44      1.03 o
  -2  -6  12        1.58        1.22      1.11 o
  -1  -6  12       95.76       99.42      3.59 o
   0  -6  12        5.41        7.06      1.10 o
   1  -6  12        1.99        2.31      1.11 o
   2  -6  12       52.25       54.82      2.98 o
   3  -6  12       83.71       84.96      4.22 o
   4  -6  12       54.64       58.85      3.03 o
   5  -6  12       17.26       18.29      1.88 o
  -3  -5  12       38.34       35.67      2.55 o
  -2  -5  12      108.77      107.62      3.71 o
  -1  -5  12        4.55        4.76      1.08 o
   0  -5  12        0.60        0.76      0.78 o
   1  -5  12        5.91        7.81      1.15 o
   2  -5  12        9.06        8.27      1.13 o
   3  -5  12        6.67        8.06      1.21 o
   4  -5  12      132.60      145.10      4.04 o
   5  -5  12      161.03      157.41      4.86 o
   6  -5  12       92.83       79.82      3.60 o
  -3  -4  12       40.12       47.07      3.09 o
  -2  -4  12       38.47       37.59      2.49 o
  -1  -4  12        5.19        6.96      1.15 o
   0  -4  12      182.68      175.78      3.75 o
   1  -4  12      105.25       94.63      3.04 o
   2  -4  12       33.07       32.14      1.89 o
   3  -4  12        5.52        5.64      1.06 o
   4  -4  12       13.72       19.87      1.59 o
   5  -4  12        6.46        6.72      1.08 o
   6  -4  12       11.91       10.50      1.35 o
  -3  -3  12       41.47       48.48      2.88 o
  -2  -3  12       14.97       17.63      1.76 o
  -1  -3  12        2.16        1.20      1.73 o
   0  -3  12        9.69        9.91      1.10 o
   1  -3  12      390.99      377.54      5.86 o
   2  -3  12       99.06       96.90      3.02 o
   3  -3  12       39.31       34.71      1.85 o
   4  -3  12       20.07       20.95      1.75 o
   5  -3  12       21.16       19.89      1.72 o
   6  -3  12        1.02        0.66      1.09 o
   7  -3  12       10.29        8.92      2.17 o
  -3  -2  12       25.92       21.86      2.27 o
  -2  -2  12        1.06        1.07      1.28 o
  -1  -2  12      154.40      162.58      4.36 o
   0  -2  12        5.46        3.09      0.91 o
   1  -2  12        3.17        2.70      1.18 o
   2  -2  12      267.89      279.15      5.58 o
   3  -2  12      124.56      114.50      3.55 o
   4  -2  12      216.51      224.67      5.03 o
   5  -2  12      223.41      210.67      5.40 o
   6  -2  12      123.38      114.41      4.16 o
   7  -2  12        6.03        5.67      1.46 o
  -4  -1  12        6.95        6.30      1.69 o
  -3  -1  12       12.45       15.26      1.92 o
  -2  -1  12       24.53       29.60      2.49 o
  -1  -1  12       97.77       99.16      3.13 o
   0  -1  12      763.15      711.36     10.32 o
   1  -1  12      129.10      122.89      3.78 o
   2  -1  12       22.42       19.08      1.94 o
   3  -1  12       24.74       18.96      2.08 o
   4  -1  12      214.80      239.40      6.47 o
   5  -1  12       38.11       35.78      2.39 o
   6  -1  12        8.10        8.13      1.24 o
   7  -1  12        2.65        4.08      1.54 o
  -3   0  12       16.07       16.14      2.04 o
  -2   0  12      111.92      112.74      3.91 o
  -1   0  12        5.79        7.82      1.10 o
   0   0  12        1.35        1.31      1.17 o
   1   0  12      339.65      332.20      6.05 o
   2   0  12        3.29        1.83      1.38 o
   3   0  12       69.75       64.88      3.94 o
   4   0  12        4.67        6.76      1.47 o
   5   0  12       17.17       15.94      1.66 o
   6   0  12       49.89       48.29      2.66 o
   7   0  12       93.38      114.00      4.09 o
  -3   1  12       23.64       15.34      2.44 o
  -2   1  12       16.54       18.17      1.86 o
  -1   1  12       47.26       54.35      2.29 o
   0   1  12        8.18       16.75      1.76 o
   1   1  12        8.90        4.94      1.70 o
   2   1  12        1.23        2.69      1.72 o
   3   1  12      213.00      206.22      5.85 o
   4   1  12       53.47       42.05      3.69 o
   5   1  12       50.65       49.56      2.60 o
   6   1  12        6.11        3.30      1.04 o
   7   1  12       76.15       74.47      3.76 o
   8   1  12       21.36       19.62      2.24 o
  -3   2  12        0.29       -1.47      1.47 o
  -2   2  12       43.07       33.02      3.89 o
  -1   2  12       44.23       55.28      2.51 o
   0   2  12      506.13      473.23      7.75 o
   1   2  12       34.78       38.63      2.76 o
   2   2  12      306.94      319.14      8.13 o
   3   2  12        2.39        0.32      3.15 o
   4   2  12       68.50       72.66      3.01 o
   5   2  12      186.57      182.32      4.79 o
   6   2  12       42.37       36.81      2.37 o
   7   2  12      105.66       95.51      4.18 o
   8   2  12       45.41       40.60      2.96 o
  -3   3  12        9.26        9.60      1.86 o
  -2   3  12       22.54       22.60      2.37 o
  -1   3  12        0.01        2.13      1.54 o
   0   3  12        8.99        8.82      2.09 o
   1   3  12      198.07      209.88     14.11 o
   2   3  12       99.50       89.08      4.41 o
   3   3  12      285.21      293.57      7.75 o
   4   3  12      197.79      176.60      5.03 o
   5   3  12        4.28        6.39      1.30 o
   6   3  12       26.37       27.59      2.05 o
   7   3  12        4.44        1.98      1.22 o
   8   3  12       17.19       11.06      1.72 o
  -3   4  12       51.76       57.61      3.84 o
  -2   4  12        0.54        4.70      1.42 o
  -1   4  12       90.93       92.16      4.84 o
   0   4  12       43.99       57.94      4.01 o
   1   4  12      180.85      184.21      8.36 o
   2   4  12       19.57       17.80      3.49 o
   3   4  12        8.33        9.94      1.92 o
   4   4  12      109.82      102.77      4.70 o
   5   4  12        0.08        0.12      0.93 o
   6   4  12       10.77        9.35      1.63 o
   7   4  12        4.65        2.37      1.21 o
  -2   5  12       11.99       13.52      4.57 o
  -1   5  12        1.12        1.37      2.71 o
   0   5  12       53.89       64.15      6.03 o
   1   5  12      192.37      197.30     16.36 o
   2   5  12       41.98       51.12      6.97 o
   3   5  12       13.70       11.08      2.53 o
   4   5  12        4.36        3.90      1.57 o
   5   5  12       10.40       14.11      2.33 o
   6   5  12        1.57        1.58      1.34 o
   7   5  12        2.80        0.15      1.48 o
  -2   6  12       14.58       22.10      3.22 o
  -1   6  12        2.00        2.36      2.65 o
   0   6  12        1.03        5.18      2.89 o
   1   6  12       43.31       50.56      5.11 o
   2   6  12       17.30       18.23      2.46 o
   3   6  12      100.40      105.39      4.93 o
   4   6  12       39.78       31.80      3.67 o
   5   6  12       11.43        6.05      2.28 o
   6   6  12      133.82      145.09      6.04 o
   7   6  12       17.14       15.92      2.57 o
  -1   7  12        0.03        0.93      4.64 o
   0   7  12       73.90       70.68      8.51 o
   1   7  12        3.61        7.39      3.59 o
   2   7  12       26.13       25.72      3.66 o
   3   7  12      238.63      213.23      8.74 o
   4   7  12       15.97       11.30      2.25 o
   5   7  12        4.75        2.45      2.83 o
   6   7  12       14.47       11.22      2.13 o
   7   7  12       11.56       16.37      2.67 o
   0   8  12       41.74       26.52      3.93 o
   1   8  12      129.60      113.00      7.26 o
   2   8  12       45.30       35.77      3.62 o
   3   8  12       40.64       31.46      3.55 o
   4   8  12        6.20        2.73      1.88 o
   5   8  12      124.67      132.44      5.97 o
   6   8  12        0.32        1.77      1.67 o
   1   9  12       42.10       42.92      4.89 o
   2   9  12       55.74       55.49      4.65 o
   3   9  12        6.53        4.51      2.25 o
   4   9  12       21.62       21.65      2.97 o
   5   9  12        6.81        8.74      2.98 o
   3  10  12        0.16        1.97      1.79 o
   0  -7  13       13.60       10.30      1.69 o
   1  -7  13        0.28       -0.29      1.05 o
   2  -7  13       13.28       13.69      1.75 o
  -1  -6  13       28.05       29.14      2.07 o
   0  -6  13       70.41       71.60      3.62 o
   1  -6  13       13.91       14.74      1.66 o
   2  -6  13       18.30       13.64      1.57 o
   3  -6  13        0.37       -0.67      1.11 o
   4  -6  13       29.02       27.35      2.81 o
  -2  -5  13       10.22       12.10      1.44 o
  -1  -5  13       30.71       36.31      2.08 o
   0  -5  13        3.77        5.03      1.06 o
   1  -5  13       16.07       17.11      1.54 o
   2  -5  13       48.79       47.41      2.57 o
   3  -5  13        0.11        2.36      2.00 o
   4  -5  13       21.36       15.87      1.85 o
   5  -5  13       23.27       23.90      2.27 o
  -2  -4  13       13.87       17.78      1.94 o
  -1  -4  13       29.57       30.84      2.15 o
   0  -4  13      112.30      112.41      3.89 o
   1  -4  13        6.56        4.85      1.33 o
   2  -4  13        1.69        3.14      1.14 o
   3  -4  13      102.08      100.33      4.04 o
   4  -4  13        8.90       10.15      1.39 o
   5  -4  13        2.08        1.33      0.94 o
  -2  -3  13       41.24       48.25      2.89 o
  -1  -3  13      268.54      294.06      6.10 o
   0  -3  13      489.23      529.12      8.24 o
   1  -3  13        5.92        8.60      1.39 o
   2  -3  13        0.92        1.26      1.01 o
   3  -3  13       30.93       25.19      2.20 o
   4  -3  13      220.47      211.41      5.10 o
   5  -3  13        2.63       -0.28      0.98 o
   6  -3  13       23.92       20.14      1.80 o
  -2  -2  13        1.35        0.88      1.36 o
  -1  -2  13      158.18      141.08      4.89 o
   0  -2  13       30.18       25.97      2.04 o
   1  -2  13       30.23       39.65      2.42 o
   2  -2  13        3.26        1.81      1.05 o
   3  -2  13       68.98       65.50      3.30 o
   4  -2  13      118.63      122.07      3.91 o
   5  -2  13      136.12      125.57      4.37 o
   6  -2  13       84.98       87.44      3.81 o
  -2  -1  13        3.96        3.95      1.28 o
  -1  -1  13       47.57       46.90      2.93 o
   0  -1  13        0.06        0.20      1.20 o
   1  -1  13      231.19      235.64      5.41 o
   2  -1  13       19.10        9.93      1.66 o
   3  -1  13      244.32      240.09      7.09 o
   4  -1  13      129.69      138.17      5.16 o
   5  -1  13        0.00        2.34      1.37 o
   6  -1  13        0.36        0.11      1.04 o
  -2   0  13        0.02       -0.04      1.22 o
  -1   0  13        5.45        3.00      1.29 o
   0   0  13       20.10       16.66      1.71 o
   1   0  13        1.57       -0.82      1.23 o
   2   0  13       47.69       46.24      2.86 o
   3   0  13       86.16       82.41      4.01 o
   4   0  13      211.99      207.95      6.25 o
   5   0  13       85.07       88.79      4.20 o
   6   0  13      129.75      139.12      5.29 o
   7   0  13       47.27       42.93      3.64 o
  -2   1  13        3.35        2.51      1.14 o
  -1   1  13        3.48        2.80      1.68 o
   0   1  13        4.98        4.88      1.48 o
   1   1  13        4.93        2.16      1.42 o
   2   1  13        1.30       -0.85      2.08 o
   3   1  13       56.46       47.03      3.08 o
   4   1  13       35.15       41.43      2.95 o
   5   1  13        4.50        6.70      1.49 o
   6   1  13       40.27       24.86      2.46 o
   7   1  13       11.57       11.66      1.76 o
  -2   2  13        1.97        2.77      1.19 o
  -1   2  13        1.38        3.54      1.53 o
   0   2  13        3.44       -0.03      1.73 o
   1   2  13      137.31      141.93      8.13 o
   2   2  13        2.32        3.76      1.65 o
   3   2  13        0.05       -0.59      1.38 o
   4   2  13        1.30       -0.82      1.39 o
   5   2  13       70.19       65.15      3.63 o
   6   2  13      105.17      101.71      3.87 o
   7   2  13       40.42       37.30      2.79 o
  -2   3  13        8.78        7.19      1.91 o
  -1   3  13        2.45        2.39      1.44 o
   0   3  13       18.96       18.37      2.77 o
   1   3  13       47.62       50.39      5.33 o
   2   3  13      176.42      162.24      8.00 o
   3   3  13      323.26      319.01     11.00 o
   4   3  13      437.93      425.74     12.87 o
   5   3  13        1.31        2.80      1.64 o
   6   3  13       19.27       25.03      2.29 o
   7   3  13       41.33       42.83      2.99 o
  -2   4  13       43.05       47.01      4.16 o
  -1   4  13        1.70        5.42      2.56 o
   0   4  13        5.60        5.37      1.97 o
   1   4  13        0.26        7.00      3.93 o
   2   4  13       33.57       26.75      3.89 o
   3   4  13       66.88       60.04      5.26 o
   4   4  13      249.62      264.89     10.29 o
   5   4  13      165.65      162.92      6.13 o
   6   4  13       23.40       20.05      2.54 o
   7   4  13       23.52       22.06      2.63 o
  -1   5  13       92.44      103.65      7.10 o
   0   5  13       99.15      125.26      7.63 o
   1   5  13       97.31       93.47      6.55 o
   2   5  13        4.33       12.54      4.77 o
   3   5  13       73.84       66.00      5.50 o
   4   5  13       39.09       42.50      4.60 o
   5   5  13       60.84       66.22      4.14 o
   6   5  13        0.00        0.91      1.45 o
  -1   6  13        1.11        3.05      3.75 o
   0   6  13       15.02       20.94      4.68 o
   1   6  13        8.07       12.87      3.40 o
   2   6  13        5.23        8.01      4.43 o
   3   6  13      101.90      115.72     15.41 o
   4   6  13       58.20       56.26      3.87 o
   5   6  13       10.68       13.84      2.29 o
   6   6  13       44.58       51.40      3.86 o
   0   7  13       16.06       15.48      3.58 o
   1   7  13       12.79       21.41      4.03 o
   2   7  13       16.06       32.01      4.31 o
   3   7  13       15.15       14.55      4.29 o
   4   7  13       78.13       78.68      4.64 o
   5   7  13       30.82       31.33      3.16 o
   6   7  13       11.50        8.23      2.27 o
   1   8  13       20.52       27.62      4.37 o
   2   8  13       19.47       16.75      3.53 o
   3   8  13        0.22        1.76      2.39 o
   4   8  13        0.17       -0.24      1.59 o
   5   8  13       19.11       17.54      2.72 o
   1  -5  14       13.18       11.73      1.74 o
   2  -5  14        3.59        1.50      1.24 o
   3  -5  14       13.96       13.89      2.24 o
   0  -4  14      118.71      111.66      4.50 o
   1  -4  14        0.15        0.71      1.06 o
   2  -4  14        8.48        7.16      1.98 o
   3  -4  14       39.76       39.24      2.76 o
   4  -4  14        7.49        8.10      1.56 o
  -1  -3  14       18.27       20.84      2.17 o
   0  -3  14       15.59       26.93      2.43 o
   1  -3  14       59.42       65.34      3.07 o
   2  -3  14        7.63       10.76      1.52 o
   3  -3  14       80.93       76.68      3.72 o
   4  -3  14        3.40        2.85      1.24 o
   5  -3  14        6.65        5.40      1.21 o
  -1  -2  14        3.94       -0.13      1.28 o
   0  -2  14       71.98       69.14      3.58 o
   1  -2  14       97.00      115.80      4.03 o
   2  -2  14       10.98       14.14      1.83 o
   3  -2  14       28.41       33.55      2.55 o
   4  -2  14       18.65       21.15      2.11 o
   5  -2  14       39.08       41.81      2.82 o
  -1  -1  14       75.58       70.35      3.61 o
   0  -1  14        2.67        2.88      1.24 o
   1  -1  14       85.82       78.05      3.34 o
   2  -1  14        2.13        7.37      1.54 o
   3  -1  14       30.67       38.09      2.72 o
   4  -1  14       39.34       32.71      2.51 o
   5  -1  14       51.94       58.65      3.64 o
  -1   0  14       12.93       10.67      1.92 o
   0   0  14      109.22      116.49      4.09 o
   1   0  14       77.04       71.48      3.19 o
   2   0  14       15.55       13.50      1.78 o
   3   0  14        7.20        4.80      1.30 o
   4   0  14       18.95       13.25      2.03 o
   5   0  14      126.90      125.89      5.18 o
   6   0  14       12.47        8.12      1.71 o
  -1   1  14        6.37        6.23      1.64 o
   0   1  14        0.82        1.29      1.69 o
   1   1  14        5.51        3.73      1.68 o
   2   1  14        6.68        2.62      1.24 o
   3   1  14       19.60       13.87      1.96 o
   4   1  14       12.96       13.87      1.96 o
   5   1  14       12.51        9.26      1.71 o
   6   1  14       84.92       83.91      4.30 o
  -1   2  14       12.85       14.55      3.79 o
   0   2  14       19.23       15.98      2.64 o
   1   2  14        5.38        6.00      2.02 o
   2   2  14       13.99       11.24      2.30 o
   3   2  14       41.09       38.50      3.95 o
   4   2  14      193.37      227.96      7.81 o
   5   2  14        4.58        3.39      1.83 o
   6   2  14       33.48       26.20      2.91 o
  -1   3  14       18.13       16.73      2.33 o
   0   3  14        4.59        2.95      1.88 o
   1   3  14        4.16        5.26      2.04 o
   2   3  14       33.69       41.94      5.57 o
   3   3  14        0.29       -1.74      2.67 o
   4   3  14       64.21       61.11      4.40 o
   5   3  14      124.93      137.48      6.39 o
   6   3  14       28.08       30.02      3.97 o
   0   4  14       76.04       80.74      6.41 o
   1   4  14        0.61       -2.22      2.72 o
   2   4  14        0.42        0.74      2.16 o
   3   4  14       30.02       26.23      3.85 o
   4   4  14       12.08        7.70      2.62 o
   5   4  14      197.68      190.80      9.21 o
   6   4  14      128.86      129.68      7.77 o
   0   5  14      159.28      214.56     10.10 o
   1   5  14       26.28       33.73      4.47 o
   2   5  14        7.56        7.25      6.38 o
   3   5  14       17.06       18.36      4.64 o
   4   5  14        0.05        0.97      4.28 o
   5   5  14        4.51       10.94      2.96 o
   1   6  14      154.99      179.87     11.14 o
   2   6  14       17.42       36.04      4.63 o
   3   6  14        4.52        7.98      2.97 o
   4   6  14      120.39      125.65     15.31 o
   2  -2  15       17.38       22.93      2.27 o
   3  -2  15       18.57       23.73      2.29 o
   1  -1  15        0.37        0.70      1.08 o
   2  -1  15        8.28        4.43      1.51 o
   3  -1  15       17.68       21.07      2.21 o
   1   0  15       44.00       42.31      3.31 o
   2   0  15       19.90       20.79      2.23 o
   3   0  15       16.03       15.30      1.97 o
   4   0  15       17.90       12.06      1.62 o
   1   1  15       37.85       31.53      3.01 o
   2   1  15        0.17       -0.28      1.54 o
   3   1  15       16.95       17.68      2.30 o
   4   1  15       17.16       19.56      2.21 o
   1   2  15        1.86        3.37      1.74 o
   2   2  15        0.69       -1.84      1.84 o
   3   2  15        5.70       -1.44      2.44 o
   4   2  15        0.06       -1.42      1.72 o
   2   3  15        5.84        4.85      3.10 o
   3   3  15        8.34       10.76      3.21 o
   4   3  15       14.05       20.47      2.88 o
 
